# Supplementary material for: Enhanced antibacterial effect of a novel Friunavirus phage vWU2001 in combination with colistin against carbapenem-resistant Acinetobacter baumannii
Source: Sci Rep. 2022 Feb 16;12:2633. doi: 10.1038/s41598-022-06582-0 (PMC8850435; doi:10.1038/s41598-022-06582-0)
Supplement: Supplementary file 2 — Supplementary Information 2. [file 41598_2022_6582_MOESM2_ESM.xlsx]

## Sheet: Supplementary Table S1
Enhanced antibacterial effect of a novel Friunavirus phage vWU2001 in combination with colistin against carbapenem-resistant Acinetobacter baumannii
Phitchayapak Wintachai1*, Narumon Phaonakrop2, Sittiruk Roytrakul2, Ampapan Naknaen3, Rattanaruji Pomwised3, Supayang Piyawan Voravuthikunchai3,4, Komwit Surachat5, Duncan R Smith 6
Supplementary Table S1. Host range infection of phage vWU2001. + able to produce lytic zone, - was unable to produce lytic zone.
Strain	Phage vWU2001
	Lytic activity	EOP
CRAB ABPW051	+	High (0.6)
CRAB ABPW052	+	High (Host = 1)
CRAB ABPW053	-	-
CRAB ABPW058	+	Moderate (0.27)
CRAB ABPW059	-	-
CRAB ABPW060	+	High (0.85)
CRAB ABPW064	+	High (0.89)
CRAB ABPW065	+	Low (0.01)
CRAB ABPW066	+	High (0.65)
CRAB ABPW069	+	Moderate (0.11)
CRAB ABPW071	-	-
CRAB ABPW072	+	High (0.78)
CRAB ABPW073	+	High (0.91)
CRAB ABPW074	-	-
CRAB ABPW075	-	-
CRAB ABPW076	-	-
CRAB ABPW077	-	-
CRAB ABPW078	+	Moderate (0.12)
CRAB ABPW079	+	Moderate (0.32)
CRAB ABPW080	+	Low (0.06)
CRAB ABPW081	-	-
CRAB ABPW082	-	-
CRAB ABPW083	+	Low (0.03)
CRAB ABPW084	-	-
CRAB ABPW085	-	-
CRAB ABPW086	-	-
CRAB ABPW087	+	Low (0.08)
CRAB ABPW088	+	Low (0.09)
CRAB ABPW089	-
CRAB ABPW090	+	High (0.84)
CRAB ABPW091	+	High (0.78)
CRAB ABPW092	-	-
CRAB ABPW093	-	-
CRAB ABPW094	-	-
CRAB ABPW095	+	Moderate (0.34)
CRAB ABPW096	+	High (0.85)
CRAB ABPW097	+	Moderate (0.48)
CRAB ABPW098	-	-
CRAB ABPW099	-	-
CRAB ABPW100	+	High (0.56)
CRAB ABPW101	-	-
CRAB ABPW102	+	Moderate (0.29)
A. baumannii ATCC 17978	-	-
E. coli	-	-
K. pneumoniae	-	-
MRSA	-	-
P. aeruginosa	-	-
+ able to produce lytic zone and - was unable to produce lytic zone

## Sheet: Supplementary Table S2
Supplementary Table S2. BlastX results for nucleotide sequence analysis of phage vWU2001.
Locus_Tag	Start	End	Strand	Type	Nucleotide	Protein	Protein description	E value	% Identity	Accession
vWU2001_00001	228	626	+	CDS	ATGGACGTAAGACTTCAACAAGTTATTGAGCAATACAAAGATAAGACTACACCGATTCGCTTGTTCTATATGGATGATGACGGTACTGATTGGTTGGAAGAAAGTGGTTGTATTGGTTATGTTATTTACCCACAAGGTGCGGTATCTGCCCATGACTTTGAATTAGTAGGCGCTGGGACTGTACTGCATAATGCGATCGGTAAGGTTGTTGATGTGCAGACTGGACGTATTCTATATCAGCATGGTATGTACCAGAATCCAAACTTAAAAGTCGTGGGTAGTCACCTACGGGGTTGGGAAATCAGACATCCTGACGGACGTATGGTAGCGTTCTACCGCACAAAAGGACCAGCCACTCGCTTAGCTAATTACTTGAATGGGGTGACAAATGCAATTTAA	MDVRLQQVIEQYKDKTTPIRLFYMDDDGTDWLEESGCIGYVIYPQGAVSAHDFELVGAGTVLHNAIGKVVDVQTGRILYQHGMYQNPNLKVVGSHLRGWEIRHPDGRMVAFYRTKGPATRLANYLNGVTNAI	Hypothetical protein AU158_gp05	8e-94	1	YP_009189344.1
vWU2001_00002	802	1281	+	CDS	ATGACTAAACGTAACGCTTATCCTGTTGGTAAATTTGATAACGTAGAGTGGAACGGTAATCCTATCTATAATCACAAAGTGGAGCAGGTACTCCGTGCTGTGTTAGTACCTGATGCTGGTGTTAATAATGTTAATGCATTGAGTGGCGGGTTTACTTACAATCAACAACCTACGGACCATGTTCGTGTAGGTAAGAGTACTGTACGTGGTTGGTGTTTCGAACCTACAACAAACAGCTTCTTAATTCGCTTAGGTATTAAACCAAGTGCGTTGTTGCTACGCTTAGCCCAACAGCATCTTAATGGTGTGATGTTGTTACGTGAGCAAGGTGATGATCTATTCATCCCATTCGCTGCGTTATATCAAGCTGCATACCTAGCAGTATTTAAACCTGAGTTA…	MTKRNAYPVGKFDNVEWNGNPIYNHKVEQVLRAVLVPDAGVNNVNALSGGFTYNQQPTDHVRVGKSTVRGWCFEPTTNSFLIRLGIKPSALLLRLAQQHLNGVMLLREQGDDLFIPFAALYQAAYLAVFKPELLNKELNEYVSKHGTPKHFAVEVKGTK	Hypothetical protein AU093_gp41	4e-114	0.9937	YP_009189864.
vWU2001_00003	1283	1717	+	CDS	ATGACTACGGAAAACAAATATCCTGATTTTTGTGTTGCTAACTATTCACCTGAACACTTCAAAGCTACTAAGAAAGTGTTAGCAGACTGTGGTATTGCGTTACGTTACATGATGCCAAAGGAAAGTTATGACCAACATGACCCTGATAACCCTAAAGGTATTCGAGTTAGAGGTAACGTTGCTACGGTATGTGTTACCAACGGTGGTTTTGAACAAGCTAAAGCAGGGACTCCACTCACAATCAAAACTCGAAACATCTATCGACATGTAGGTAAACTAAACATCTTTGATAGTGCTGAACTGACGGATTACTCACCTAATACTAAGATCATCGAGCTTAAGCCTGTGGTTGAATATAACCCATTTAGTGTAAAGACATCGCTGTTTAAGAAATTCTTA…	MTTENKYPDFCVANYSPEHFKATKKVLADCGIALRYMMPKESYDQHDPDNPKGIRVRGNVATVCVTNGGFEQAKAGTPLTIKTRNIYRHVGKLNIFDSAELTDYSPNTKIIELKPVVEYNPFSVKTSLFKKFLITLKAIINHFR	Hypothetical protein AU093_gp40	3e-98	0.9583	YP_009189863.1
vWU2001_00004	1728	1895	+	CDS	ATGTCAATTAAAGGTTATAGTGTTATACAAGCTTATGTTGATGAGCTTCAAGAACTAACTAACTATGAGCAGCGTAAGCGTGAACAACGTGAACGTAAGAACATTGTCAAGGAGCGTAAGTTAGATCGTCGCTCTAAACGTGAGGCTAAACGAAATGCGTGGGTATAA	MSIKGYSVIQAYVDELQELTNYEQRKREQRERKNIVKERKLDRRSKREAKRNAWV	Hypothetical protein AU158_gp09	1e-29	1	YP_009189348.1
vWU2001_00005	1882	2073	+	CDS	ATGCGTGGGTATAATTATATTGCGGGTGATCGGGTTTACCGTACAGTACCGAATGGTTTAATACCAAAAGGTACTAAAGGTACTGTAGGTTCTTGTCGCATGGATGACACGGTGCAGGTACAGTTCGATAATGGACGTATATGGTACTGTCATAGTAAATTTATTAAACCTTTAGTGAGGGTAGTCGGATGA	MRGYNYIAGDRVYRTVPNGLIPKGTKGTVGSCRMDDTVQVQFDNGRIWYCHSKFIKPLVRVVG	Hypothetical protein APK26_gp14	8e-39	1	QQO96967.1
vWU2001_00006	2070	2300	+	CDS	ATGAAATTCGGTAAAGTTAAAGTAGGTATGCGTGTTCGTATTGCGAGTAATCCTAATGGCAATTCCTTTGAAGAAGAATCGCATGGTCGCATAGGTGTGGTGATTGATAAGGAACCTGCTCACTATAATGCGTGGGGTAATTTATCTACATGTGTGTGTTTTGAAAATAGTAAACGCGAGCAAGATTGGGGTTCACATTTAAACTTGGAGGAAGTTAAAGATGAAGCATAA	MKFGKVKVGMRVRIASNPNGNSFEEESHGRIGVVIDKEPAHYNAWGNLSTCVCFENSKREQDWGSHLNLEEVKDEA	Hypothetical protein AVT44_gp16	3e-45	0.9211	YP_009203022.1
vWU2001_00007	2290	2499	+	CDS	ATGAAGCATAAGAATTGTGTTGCAGGTCAGTGTGTTCAAGTTAAGAAGAAGGAACAGACCAATGGTTGGTTCCAAGCACGCTATCGTGGTCAATTCGGCATCATTAAATATTTAGATGATGATGGTGATGTGCATGTTGAGTTCGGGGATGGTTCTCAAGATTGGGGTAAGCCTCACGAACTTAAGAAGGTGAAAGGAGATGCTTCATAG	MKHKNCVAGQCVQVKKKEQTNGWFQARYRGQFGIIKYLDDDGDVHVEFGDGSQDWGKPHELKKVKGDAS	Hypothetical protein GGJFMLOI_00027	2e-42	0.9855	QMP19146.1
vWU2001_00008	2522	2971	+	CDS	ATGGATTGTATTGATCACGGTATGGCTGGTGATAAAGACGGTTACGGTAGCACTTGTGTGCATGAGTACAAAGGTGAACGTAACAAACTAAAGCTACATAGATTAGCTTATTGTCGAGCAAACAACTTACACATTAAAGATATTGATAGAAAGGTTGTTATGCATACATGTGATAACCCACGATGTATTAACCCTGAGCATCTTAAGTTAGGTAGTGTTGCAGATAATAACCGTGATCGTGTATCTAAAGGGCGTTACTGTGGCTCACAATCTATATGCGCTAAACTTACAGATGCAGACATTGCATTCATTAGGGCAAATTATAAACCTCGTAGTAAGGTTTGGAATACCCACACACTCGCTAAGAAATTTGGTGTAGCGCATCAGACTATTAGTATG…	MDCIDHGMAGDKDGYGSTCVHEYKGERNKLKLHRLAYCRANNLHIKDIDRKVVMHTCDNPRCINPEHLKLGSVADNNRDRVSKGRYCGSQSICAKLTDADIAFIRANYKPRSKVWNTHTLAKKFGVAHQTISMVTRNIRYKEQVSVTQI	Hypothetical protein CPT_Pipo_021	2e-95	0.8993	QQO92942.1
vWU2001_00009	3049	3756	+	CDS	ATGGATGTTTATAACAACTTAGACAGTTGGTCATGTTGGTGTCATCGTTGTCATGAAGGTGGTAAGGTCTGGAAAACACACTTAGCTAGGGAGACATTAGTTCAAGCACCCGTCATTAAGCACTTCTTGAACTATAAGCAGCTATGTACGCTTGCAGAATTAGCGGAGAAGCACGAAAGCAAGTACAGTCGTATGGTTGTACTACTCCAGAGCAAAGGTGTCTCTACGACGATTCTACAGCCCTATAGACCTATGTATAATTTAGAGGATGATCGGTTAGTATTTAGCTTCGAGGGTGTTGACATTGGTAGAGATTGTACTGGTGTCTCGCCTATGAAGTGGTACAAATACTATAAAGAAAATCCTAAGAGCTTTGTGTACTTGCAAGGCAAAAATCAA…	MDVYNNLDSWSCWCHRCHEGGKVWKTHLARETLVQAPVIKHFLNYKQLCTLAELAEKHESKYSRMVVLLQSKGVSTTILQPYRPMYNLEDDRLVFSFEGVDIGRDCTGVSPMKWYKYYKENPKSFVYLQGKNQFDTREPVAVTEDLFSSMKIKHYSGCSAMCLLGTNFEDEKLNFLSSRKPVLALDGDIAGQTAERLISNRLSLFGVPYLRVNIPDGYDPKDLKPNEIKQLFGAI	DNA primase/helicase	4e-176	0.9957	YP_009949031.1
vWU2001_00010	3756	4073	+	CDS	ATGTTATACAACGGTATTAATATTGACGTAAACGCTGAACAACGCAAGGTTATTGTAGACTTCTTAAATAGTCAAGGAAATAAAAAATTTAAATCCCTGAAACCTTATGGTTCAGACGGTGTTAATGTAGAGATTTGGTGGGATACTGATGTCAATCATCCTGAGTTCTCAGGTACAGATGGTCGAATTTTGAATGCTGATGGTAGTCGTAACATTGTGACAGAAAATAGTTATGGTGCTAAATCTCCTGATGACTTCATCAACGCCTTCAACCATTGGAAAGAGCATGGTGTACTTGATTCAGAGGTATTTAAGTAA	MLYNGINIDVNAEQRKVIVDFLNSQGNKKFKSLKPYGSDGVNVEIWWDTDVNHPEFSGTDGRILNADGSRNIVTENSYGAKSPDDFINAFNHWKEHGVLDSEVFK	Hypothetical protein AU158_gp13	2e-67	0.9714	YP_009189352.1
vWU2001_00011	4073	4309	+	CDS	ATGGCTATTATATGCGTTATTCCTAAAACACATGCTGAATGTAATCAGTTAGTGTCGTTGTTACACTCTAAGAATATCCAAGAAATACCGACAGCAAAGGTTCGCACAGTTAAACCTAACATGTCAGTATGTGTCTGGTCTACTATTCAAGAATATGAGTTCGGACGTAATGATGGTTTTGAAGAATGGTGTTGTACGCACTTAACAGTAAATCAATTAGCTAGTAAGTTGAAATAA	MAIICVIPKTHAECNQLVSLLHSKNIQEIPTAKVRTVKPNMSVCVWSTIQEYEFGRNDGFEEWCCTHLTVNQLASKLK	Hypothetical protein BI013_gp15	5e-51	1	YP_009288646.1
vWU2001_00012	4322	5620	+	CDS	ATGTCTGACCGTGAACCAATTGATCGGAATGTGTTACATGCACTAAGTGATAAGAAGCGTTTCGATCTTCTTTATACGTCTGTACCTAAGGATATGCTAGACGCTAATACAGTCCGATTACTGGATTGGTTTGGTGTTTACTTTAAAGAGTATCCAGAACATCAGTATGTAGATTGGTCTGCATTTGATACGCTGGTAAAACTTAAAGGTAACATGACGAAAGAGCAAATCACTGCTATGGCTGCGCTAACTATTTTGTTACGTAAGCCTGTGAGTGAGGATATTATCAAGAGTACTTGTGATAACCTTGAAGTACTACGGTATGAAGGTGAAGTCGGTATGATCCTGAAACGCTTCCAGAGCGGTGAGGAGATCGACTTAGCAAGTGAGCTTGAGGTA…	MSDREPIDRNVLHALSDKKRFDLLYTSVPKDMLDANTVRLLDWFGVYFKEYPEHQYVDWSAFDTLVKLKGNMTKEQITAMAALTILLRKPVSEDIIKSTCDNLEVLRYEGEVGMILKRFQSGEEIDLASELEVATQTHKQRVTTQVEALWCDTDIAELIDLSADDSGYKFDCLPDVICDDLKGVTAGKNIALAMPTNAGKTSLFCAIAKSFAVQHKDLVEAGEAEFQPILYLINEGTAEDIMPRVYSTVLGVDSSKLFEMRKELGGDGLREAYKKVVGRIDAIRLVNIHGATTADVNKLISKHKPFCVITDMTGRIRCVGAQAANDVQQLETVWDTMRQFAAIHKMIHIGSIQVSAEGMDMLFPPLSALQNSKTGVQTTLDLAIFGGAWMQPTEDIEYQ…	Putative DNA helicase	0	0.9977	YP_009189354.1
vWU2001_00013	5623	6612	+	CDS	ATGAATAGATTTAAAGTTGGTGATCTAATTGAAGAGTACTTAGCTAAGACTAAGAACCCTGTGCAGCTTGTCAAACACTTTGATGAAGTACCCGAGAGTAAGATTGAATACCCTTTAATTGGTCAGATTAAATACGATGGTGTTTATATTCTTATCGTTATTCATAATGGTATGCCTAAAGCTTACAGCCGTACAGGTAAGGAATACTACCGAGAGCTTTATGAGACCGACTACTTTATGAGCATCTATGGTTTAACTGATGGTGTTTACATAGGTGAGTTAGTTGCGCCTACAATCACTTTAGAGGAACTTTCTGGTCTAGTAAGTACTAACCGTAAGGCAGAGTGGGGAACAGCCGATATAGAGGCAATGGATCAATCCTACGTGATGTTACATGAT…	MNRFKVGDLIEEYLAKTKNPVQLVKHFDEVPESKIEYPLIGQIKYDGVYILIVIHNGMPKAYSRTGKEYYRELYETDYFMSIYGLTDGVYIGELVAPTITLEELSGLVSTNRKAEWGTADIEAMDQSYVMLHDYLHFDEFLAGGSVRYYTDRYAELSRILEIAQCSLYLVDNAIISSKEDAEQYADAHIKLGHEGAVFKQDLDWVAGHRGYRAMKIVRGLHLDLLCVGVEYGKGKRAGQIAKLKFSYKGNVFSADLGKGWTDERRKALTLAHQSGVGTTVFPDKGKGSTEYPPVGKIWEVKALQESSTGKALRLPKVVRIREDKEEPDA	Putative DNA ligase	0	0.9814	YP_009604605.1
vWU2001_00014	6916	9216	+	CDS	ATGAAACATAATTGGATTATTCTGGATTTTGAGGTGGAGAACTACGAGTACTGTGGATCGCTGGCTAGTCCACATTGCCCTGAGAACTACGTAGTAGCTGCTGGTTGGGCGTGTGATAACGGTTTAGTTAAATCTGAATATTATACAGAACCTAATCAATGGGCAACAGCTACAGCATTTGATGAAGACTTATTAAACTCTAGGGTATTAGTAGCACATAACTTATCTTTTGAGTTACATTGGTTACTTGCAACTAAGTTTGAACTTATTAAGAAGTTCTTAAATAACGGTGGTCGTGTATTCTGTACGCAATATGCAGAGTTCTTAATTACTCATCAAACTGAGATGTACCCTAAGCTTGAAGATTGTTCTGTTAAGTATGGTGGTACTAAAAAGATT…	MKHNWIILDFEVENYEYCGSLASPHCPENYVVAAGWACDNGLVKSEYYTEPNQWATATAFDEDLLNSRVLVAHNLSFELHWLLATKFELIKKFLNNGGRVFCTQYAEFLITHQTEMYPKLEDCSVKYGGTKKIDAVKLLWEQGYKTSEIDQALLMEYLADEHSGDVANTRRVCFAQVAYMQEVGMYEMAKMRMDSLLFNAIATYNGLYVNMDIAKKNMDEQYKRIAELQEDVRSYLPKDLPDELEFSFTSGYHMSAFLFGGTITYDKKVPYDPPKFEQIEVYEITDEDGTKHYVEPTDILDVSYHNVTVYKAGKNKGLPKTFKIDSKIEKLKCGKGTYRFEGLVNFNELPKHVSEQFIGDRAEFKGKRVHAACGTPVYSTGDDALDLVANFTEAAQPLR…	Putative DNA polymerase	0	0.9804	YP_009288650.1
vWU2001_00015	9225	9704	+	CDS	ATGTTTAGTGAAGAACTACATACATTGTTTCAGTATGATCCAGACACAGGTACTATTACACGCTTAGTCCGTATGGGTAATTACTCCGCAGGTACAGTGTGTGGTGGTGTAGCCTTGAATGGTTATCTAGTAGTAACCTATGCAGGGAAACAGATGCTAGCTCACAGGCTAGCATGGTTCTTACACTATGGCAAAGAACCTCCGAAGTACATAGACCATATAAACCAATGTAAGACAGATAATCGTATCTCTAATCTTAGAGCAGCGAATCGTAGTCAAAACCAATGTAATATTCCAGTAAGTCAACGCTCTACTACAGGTATCAAAGGTATTATGCCTGTACGTGGCGGTAAGCTATTTCGTGCAGAAGTATGCTTAAACGGTAAACGTTATCAGAAA…	MFSEELHTLFQYDPDTGTITRLVRMGNYSAGTVCGGVALNGYLVVTYAGKQMLAHRLAWFLHYGKEPPKYIDHINQCKTDNRISNLRAANRSQNQCNIPVSQRSTTGIKGIMPVRGGKLFRAEVCLNGKRYQKHSKDIEVLKRLVVAKREELHKEFASH	HNH family endonuclease	2e-113	0.9811	YP_008058218.1
vWU2001_00016	9722	10612	+	CDS	ATGAACGCATTATTAGCACAAGCAGCAGCAGCAATCGAAGCAGGTAAAGTACAATTAGATATGACTGAAACTACAGCAGGTGGTTTTGAGAAACGTCTGTTAGGTGAAGGTACAGCGATTGTACAGTTCACACAATATATTGATCATGGTATTCAGAAACAGAAACCATTCAAAGGTCAACCTAAGAAACCAGCTAAGACTGCTTCTTTAGGATTCCACATCCTTGCAGGTATTGGTACTCTCCCTGATGGTACAAAAGAACCATACGTACAAGACGGTAAGCTTGAAAAGATTCGTACACGTTTTGACGTTGTTTTACACCAAAACGAAAAATCTAACGCTGTTAAAATCTTCAATGCATTGAACTATGCTAAGGATGCAACACACTTTGTACAGAAA…	MNALLAQAAAAIEAGKVQLDMTETTAGGFEKRLLGEGTAIVQFTQYIDHGIQKQKPFKGQPKKPAKTASLGFHILAGIGTLPDGTKEPYVQDGKLEKIRTRFDVVLHQNEKSNAVKIFNALNYAKDATHFVQKLGSIYLLSIGIEKGKDGKEYNTYDFSQLQKPIANAMTGAMYEAGKDGVADTPAEEYQLFLWDAPTKEQWDSIFIEGEYEKKTKDANGNEVVEKKSKNFIQEKIRSATNFKGSPIDLLLISQGEDLPALEAEVEESDPNDQHVEEDKTDIPAVPVADIPAVPAV	Hypothetical protein ABK483_gp27	0	0.9966	QGH71548.1
vWU2001_00017	10795	11781	+	CDS	ATGTTAATAAACATTATGGACGTTGAGATGAATAGTATTCTATCACGCTTTGGCGTAACCTCTGACAGTATCTCTAAAGTGGATACATACAAAGCAGGTCATCAAGGAGATGTGTTATTACATGATGGAGATAGCGACTGCTACTACGTATGTACTCAGTATCGTAAGATGCAAACTATTCTTAATAATTTCGAGATTGCTATTCAGGAAAAGATGTTCTTGACGGGTGCAACAACTGCACGAGTCCATTTAACTCCGACAGGTTGTGCTAAGAACGGACGTCATCTACTGAACACAGTTAAACCATACCAAGGCAACCGAGAAGGTAAACAAAAACCTGCTAACTTAGAAGAGTTACGCAATATTGCACCTGAGTATTTCAAAGATCATCCTACAATC…	MLINIMDVEMNSILSRFGVTSDSISKVDTYKAGHQGDVLLHDGDSDCYYVCTQYRKMQTILNNFEIAIQEKMFLTGATTARVHLTPTGCAKNGRHLLNTVKPYQGNREGKQKPANLEELRNIAPEYFKDHPTIKVFSHYDIEADDALMIDHYHYQNGILVSADKDLQISPHKSYNMDEGKFETLLKGDRFGWIAKKEWLTPSLKPASKIIGKGTKFYFAQLLMGDVADNVKGILKLNGKACGEALTLATLEPIKDENEACNVVLDGYRAINQNVLPEAAAMWLLRWRGDSVYDFLNEHDLSPANKDFLDDCMFNRKWMMEQEEYDALH	5'-3' exonuclease	0	0.9338	QHS01512.1
vWU2001_00018	11768	12187	+	CDS	ATGCCTTGCATTGATCATGGTAAGCGTGGGAACGCTAAAGGCTACGCAACCAAGTCATATAAGAATAAGACAGTTATCTATCATAGATTAGTATACGCACAACACAACAATGTTACCTTAGAATCTATCAAGGGTGCAGTGGTTAGACATACGTGTGATAATTCCAGATGTATTAATCCTGAACACTTAATACTTGGTACAGTTGAGGATAATGTTCGGGATCGTCAAGAACGAAATAGACAAGCTAGAGGTGTTACACACGCATGTGCATCTTTTACAGAAGAACAGGTATTGTATATTAGAAAGGTACATGTTAAACGGTGTCCGATTAATGGTACTAAAGCGTTAGCATCTAAATATGGTGTGTCCGAGCGTTCTATACAATCAATCATTAGTAGA…	MPCIDHGKRGNAKGYATKSYKNKTVIYHRLVYAQHNNVTLESIKGAVVRHTCDNSRCINPEHLILGTVEDNVRDRQERNRQARGVTHACASFTEEQVLYIRKVHVKRCPINGTKALASKYGVSERSIQSIISRQTWKHI	Hypothetical protein ABK483_gp27	0	0.9966	QGH71548.1
vWU2001_00019	12184	12624	+	CDS	ATGACAGCACGCAAGATTTCCAGAGGTCAGCTAAGACCTATCGCTATGAAGCTCTATAAAGAGCAAGGTGAGAAGTGTTTACTATGTCACAAGCCGATTGACTTTACTAAGATGGGTAGAGATTCAGATTACGCAGTGGACCATGACCATGTGACAGGTTTAATACGTGGTACTCTTCACCGTTCTTGTAACGCTGGGGAAGGTAAGGTAATTAATGCGGTAGGTTCTTGGGGCAGTAAGTCTAAAGATCATGCAGCGATCCGAGAATGGTTGCAGAATCTACTTAATTATTATGCTTATTGTGATGCACATCCAACGACTATGATTTACCCAAGCCACAAAACAGCCGATGAGAAGAAAGAAGCTCAGCGTGTGAAGCGAAATGCAGCAGCACGAAAA…	MTARKISRGQLRPIAMKLYKEQGEKCLLCHKPIDFTKMGRDSDYAVDHDHVTGLIRGTLHRSCNAGEGKVINAVGSWGSKSKDHAAIREWLQNLLNYYAYCDAHPTTMIYPSHKTADEKKEAQRVKRNAAARKARAVVKQRKQKGE	Putative DNA endonuclease VII	1e-104	0.9932	YP_009189364.1
vWU2001_00020	12628	13563	+	CDS	ATGTCTAAAGTAGTATTCAGCAGTTTAAAAGAATGGAAACAACGTGCCCTTCGTATGCACTTTCAAGGTCTAACTAGCTCAGAGATTGCTACAGAGTTAGGTATTTCTGATCGAACTATTCGAGATAACATTCAGAAGTTAGCTCATCGTGTTGACAAGAGTGTAGCATTGAAGATGCGTAAACCTACAATCTTTGTAATTGGTGATACTCAGGTTAAACAAGGTATTAGTCTTGATTATATCCACTGGATTGCAAACTATATCAAACTTAAGCAGCCTGACATTATTGTACAGATTGGTGATCATTATGATATGGCATCGTTAAGCACATATGATAAAGGACAACTTAGTGCAGAAGGTCGTCGATTCGTATTAGATATTGAAGCTGGTGATGAAGCG…	MSKVVFSSLKEWKQRALRMHFQGLTSSEIATELGISDRTIRDNIQKLAHRVDKSVALKMRKPTIFVIGDTQVKQGISLDYIHWIANYIKLKQPDIIVQIGDHYDMASLSTYDKGQLSAEGRRFVLDIEAGDEALGIIEDYIRSVKGYNPRKVVVLGNHEDRIDRFVKTHPEFEGLIGTDKLAFHDYGWEVIPFLKPHNICGIHFVHYVINVNTGKPLGGNLDLRLKTVGESFVMGHQQMYAYAERQLPMTGRKQFAAVVGACYVHDEPYKGWQGNHHFRGCLMLYGCADGYAMQKKVELEHMREIYEGEHA	Hypothetical protein AU158_gp26	0	1	YP_009189365.1
vWU2001_00021	13563	14201	+	CDS	ATGAGTTATAAGATAGGTTTAATTGGACTCGCAGGTTCAGGTAAAGATGCATCTGCTAAAATTATTCAACAACTTCTACCAGTATTTGAGATTGATCGTTATGCAAGTATCCTTAAAGAAGCAGCACGTCAAGTGTTCGGAGAGAACTTTGATGATCGGGATGTGAAAGAGGAAATGGTATTTGTAACACCTCAGCTATGGGATAAGCTTTGGGATGCTTGTGATTACACGGCACTTAAGGTTGCTGAAAAGTCTGGGCATTATGATAAATTCATGGATAAAGCAGACGATGCTTTCGGTAATCTAACATGGATTAGCCCACGCTTATTTCAACAATTATTAGGTACAGAAGTAGGTCGCGCTATTGATCCGGATATTTGGGTTAATTACCTTAAGAAT…	MSYKIGLIGLAGSGKDASAKIIQQLLPVFEIDRYASILKEAARQVFGENFDDRDVKEEMVFVTPQLWDKLWDACDYTALKVAEKSGHYDKFMDKADDAFGNLTWISPRLFQQLLGTEVGRAIDPDIWVNYLKNQDRNLIIPDVRFDNELVDFNILITRHPVPQGKLHASEVYAAELQLSDNPYDYVDYVIHNDGSIDDLKRKVQQLVNKIKV	dNMP kinase	4e-151	0.9811	QFG06946.1
vWU2001_00022	14210	16627	+	CDS	ATGTCTGATCTATACCAACGCCAAATAGCTCTTGAAGAATCATACAGTCACGATAGTATCATTGCTGGTCAGAAGCAAGTACTAGATGCATATCAGCAAGGACGTGCTGCTGACGTAGGTACAGGTCGTATCCTATTAGCTAAAGCATTTGAAGTTGGTGTAGAAGCTTTAAATGCAGTTAAGAAACAAAAGATTCGTGGTGTTGGCGGTAAATACTTAAAACTACTTTCTATCGCTGATCCAGAAGTTTTAGTAATGGCTGCATTACGTGATATTATTAATGCATGTGCTGTACCAGAACCAGTGTCTATGCAGAAAGTACTTACGGGTATTGGTCGTATGATTGAGTCAGAGTCTATGTTGGTATTTATGCAAGAATTAAACCCTGCATATACTGAC…	MSDLYQRQIALEESYSHDSIIAGQKQVLDAYQQGRAADVGTGRILLAKAFEVGVEALNAVKKQKIRGVGGKYLKLLSIADPEVLVMAALRDIINACAVPEPVSMQKVLTGIGRMIESESMLVFMQELNPAYTDKTIQYLDNTGTKSVTHRYRTFLAGSKSIQLYWEQWSQEERIGVAKLLVSCLYDATGLFQWAKLDSGMYHIKASEPLAKHFQDAASAARAVVKYPPMLIKPMDWEGQYNGGYLTEWFKHNSPMCGIRFIKKEHKHWVIDNLNNGAELVKAAMNKAQSVPYRINKDILAILRKAVAMRVGILGLPSYQPAPKPAFPFTDDWLKSEATEEELDQFQFWKGLMSSWYTQEAKRVGRQHGILSRIQELVKYQDEERLYFPTFIDWRGRLYF…	RNA polymerase	0	0.9913	YP_009818746.1
vWU2001_00023	16730	16927	+	CDS	ATGAGTGCAAGAGACATTCCATTATTCACTCAAGAGCAATATGATTACTTAGATAAGTATTGTTTTGCAGAGAATACAGAACTACTTAAACCAGAAGAATTAATCTATAAAGCTGGTCAACGTAGTGTAATGTATAAGATACAAACATTAATTAACCAACAAGGTCCTACATTGGTCCGTAAGGAGATTACACGATGA	MSARDIPLFTQEQYDYLDKYCFAENTELLKPEELIYKAGQRSVMYKIQTLINQQGPTLVRKEITR	Hypothetical protein FDI30_gp33	3e-39	0.9846	YP_009610319.1
vWU2001_00024	16924	17175	+	CDS	ATGAGCTGGTTGAGTAAAGCTTTAGGTAGTGTTATGGGTATGTTCGGTATTGGTGGGCAGGATGACCTCGGAAAGAAGTATGAGGAAGAAATGCGTCGTCAAGCAGAAGCTCAGAAACTCCAACAGGCTAACGAACAGAAAGAAGTAACACAATTTGATGATACAGGAGGTAGTACCTTCACAGGTGCAGACGGTCCTCGTAAGAAACGACCCACAGGTGGTTATTCAAGCTTAGGGATTAATGCTTATTAG	MSWLSKALGSVMGMFGIGGQDDLGKKYEEEMRRQAEAQKLQQANEQKEVTQFDDTGGSTFTGADGPRKKRPTGGYSSLGINAY	Hypothetical protein M172_gp36	2e-53	1	YP_008058228.1
vWU2001_00025	17184	18740	+	CDS	ATGAAGTCCAAAGGAAATGATTTTACAAAGACTATTCGAGCTTTGTACGATGAATACACGGACGATTCTTTAAAAACAAGATTAGAAATGTATGCACTTTGGACTCTACCTAGCGTGTTCCCGACAGGTGAGATTACGGTAGATAATGGAAATGCTGAGATTGAGCATGACTACCAAAGTGTAGGTGCATATCTAGTGAATCGGTTAGCGTCACGTTTAGCGAGTACGTTATTTCCCGTAAGCACATCTTTCTTTAGAATCGAACCTAGTCAAGAGTTGAAAGACTTAGTTGATAAACGTGGTACTAGTACCCTTATCGACTTAGAGAACAAAGCTTGCCGTCGTTTATTCTTTAACGCATCCTACGCACAGATTGTGCAAGCACTGCGTTTACTTATT…	MKSKGNDFTKTIRALYDEYTDDSLKTRLEMYALWTLPSVFPTGEITVDNGNAEIEHDYQSVGAYLVNRLASRLASTLFPVSTSFFRIEPSQELKDLVDKRGTSTLIDLENKACRRLFFNASYAQIVQALRLLIITGEVLLLRRDNRLRVFSLKNYALLRNNVGEVLEIITREPKRYRELDAETQELLQDRNEDETLDLYTRIRKRNINGVISWKITQEIDGVRLPNYEIYRDKLCPYIPVTWSYMNGDAYGRGYVEEYAGDFAKLSELSQGLTEYQIESLIIRHVYNAQGGFDVEAAVNSRNGDWISGNVNAVQNYESGSFQKMNEIRLGLEAIMQRLNVAFMYTGNMREGDRVTAYEIARNADEAEQVLGGVYSQLSQNMHLPLAYLLLYEVRKDFIQ…	Putative head-tail connector protein	0	0.9961	YP_009813428.1
vWU2001_00026	18749	19609	+	CDS	ATGAGTGAATTTAACACAGGTGGTCAAGGAAACCCTCAAGAAAATACACCACAAGGTGGACGAGGTAATCCAGCACCACAAGAATTTAATCAAGGTGATCAAGGTAACTTCCAACAGCAATTTAACCCTAACTTTAATCAGGGTCAATTCGGGTTCCAACAGAACCAAGCTTATCAAACACCACAAGTTAATCCGACACCTGCACCAGTTGAAGATAAAACGACTACTCAACCAGCTAAGGTGTACACACCAGAAGATTTCGCAGGGGATAGTCCGTTGGATGTTAGCATTAAGGTTGTATCGGCTAATGCTGGATTAAGTGAAGAAGCGTTCGGAGCAGCTATTAAGAATGCTGTACAGTACGGTAATGCTGACTTAATTGATATTGCAACATTAACT…	MSEFNTGGQGNPQENTPQGGRGNPAPQEFNQGDQGNFQQQFNPNFNQGQFGFQQNQAYQTPQVNPTPAPVEDKTTTQPAKVYTPEDFAGDSPLDVSIKVVSANAGLSEEAFGAAIKNAVQYGNADLIDIATLTKGLEPNIAAQVIATARAAYQHATQLKAQITQKAHAAAGGAEQWQEAINSFNTSAPQDVRGYAIYLESIGKQDEAIQVIMNHVRGTGLVNSNNGALINGSAGGTGGKAMSHQEFLVEWGKLDRQYGHQLYSNKEAQLKIADLQRRRALGKQQGI	Tail tubular protein A	0	0.979	QIW86355.1
vWU2001_00027	19625	20659	+	CDS	ATGGCAGGTGCTAATTACTTCGCAGATGGTTCAACACGCTTCCATTGGGGTGGTGGTGAATCTAATATCGACCAACATTTAGAAATTTATGAAGGTACGGTAGATACTCAGTTTGAGTATACACAAATTTTCAAATCATTGTCAACACAGAAATCTGTGGCTGAACGTTCTAACCAAATCCGTATTGACCGTTTAGGTTCTTCTAAAGCATTGTATCGTCAATCTGGCAAAGACATTCTGGATCAACGTGTTAAGTCTGATAAACTTAACGTAGTTGTAGAGGCTATGCTGTACATCCGTAACCCTGTCGATAAGATGGATGAATGGACTGCACCTAGCTTCTGGACTGAGATGGGACGTAACAACGGTACTACTTTTGGTTTAGAGTACGACCAAGCA…	MAGANYFADGSTRFHWGGGESNIDQHLEIYEGTVDTQFEYTQIFKSLSTQKSVAERSNQIRIDRLGSSKALYRQSGKDILDQRVKSDKLNVVVEAMLYIRNPVDKMDEWTAPSFWTEMGRNNGTTFGLEYDQAHIIRLQKAPAWTAPAHLKEHGEFHDGFFVPVTVKGGDNLTDAELEQNASALVKAHAKARDTLAKRRVPLQDMVTLVDVDTFSALLHHPKLINKDYTADNGDFANRRVVNVNGIPVVENTAFPTTAITGHGLSTTENGNAFDVTADEIKGRMIIFSKALSLVTVTAQEWTVEPWYDPRSKSKILDCYSMFTVDVRRPDTVGVVRITEQVTPK	Capsid protein	0	0.9796	YP_009610425.1
vWU2001_00028	20712	20897	+	CDS	ATGGCAGGTGCATTATGTGAACCAATCGTATCTTTAGCATTAACTCAAACTTCTGAGGGTACAGCTATCGCAGATACACAAGCACAGATGGCTGCGTTATTAGAGCAGGTACGTGCGTTACAGGCTAAGGTAGAAGAACAGGATAAAGCCCCAACACGTTCTAAGACAACAGCTAAAGCTGAGTAA	MAGALCEPIVSLALTQTSEGTAIADTQAQMAALLEQVRALQAKVEEQDKAPTRSKTTAKAE	Hypothetical protein APK48_36	4e-32	0.9836	QFG06953.1
vWU2001_00029	21145	21705	+	CDS	ATGACTCTACTTGAAGCTGTAAATGCTATCCTACCTTATTTAGGACAGCATGTTATTACGCGTGTAGAAGATTCACGGAACCCTACAGTATCTCGTATCGTTGCAGCTATTGATCGACAACGTAAGAGTGTACTTGCAGAGGGTCACTGGTTTAACGAAGTCCCTAATAGGGTACTATTGTTAAACACAGACAAGACAATTGATGTACCGCTTGATACTTTAGCTATTTATGGTGTTACCAAACGTGTAGCTAAACGTGGTCCTAAATTATACGATATTGATAATGACACACGGTACTTTACTGGACCTGTTAAAGTTAAGGTTATCTATGATTACCCATTTGAAGAACTACCAGAATATGCTGCACAGTACATTACGTATTTAGCAGGTATTGAGGTA…	MTLLEAVNAILPYLGQHVITRVEDSRNPTVSRIVAAIDRQRKSVLAEGHWFNEVPNRVLLLNTDKTIDVPLDTLAIYGVTKRVAKRGPKLYDIDNDTRYFTGPVKVKVIYDYPFEELPEYAAQYITYLAGIEVYVSDYGMENSIQLMTERKEANRLLLVQENMRNRKWNSNDAAMRRSRFQRYLRR	Putative tail tubular protein A	3e-133	0.9946	YP_009189375.1
vWU2001_00030	21714	24005	+	CDS	ATGATTCTTGAGGGAGTGTACCCGTCATTCTTGAAAGGTGTATCACAGCAAACACCTCAAGAGCGTAGTGACGGACAATTAGGCGCACAGCTTAATTTATTATCTGATGCTGTAACAGGTTTACGTAGACGCGGTGGGGTTAAATTCCAAACCAAGTTAGCAGGTATTCCTAACAGTAGTTACATACGTTTGATTGACATCAACGGTGTTAATTATATTATGATCGTAGATACTGTTACAGGAACTTTAAAAATTTATAACTTTAATGGCGCGTTACTTAAAACACATCAAACAAATTATCTTAAGGCTTCTAACGGTAAGGCGAGTATTCGTAGTACAGTGTCACGTAATAACTGCTTTATATTAAATACAGAGCAGGTTATTACTAAGACACCTGTA…	MILEGVYPSFLKGVSQQTPQERSDGQLGAQLNLLSDAVTGLRRRGGVKFQTKLAGIPNSSYIRLIDINGVNYIMIVDTVTGTLKIYNFNGALLKTHQTNYLKASNGKASIRSTVSRNNCFILNTEQVITKTPVGGANPTPNPSTMGYISIRSGQFSKTYSVDIKSGSYTWSFSVSTSSSAANNATPEWVATWFESAIKSDTTLNDRYTVSREGATVALKAKSPRDTNLLVIESGTGSTYIQTSNASRIQGKQDIIANLPNVLDKYIIAVGTVGNSAYYQYNATTSTWKECGVYEAPYKFTNEPIYWYFDDTDTIQVKSLDIQPRTAGDDDNNPLPKFVDFGITGISAYQSRLVLLSGSYVNMSATADFNVYMRTTVEELQDDDPIEVSSTALSAAQFEY…	Tail tubular protein B	0	0.9685	YP_009610375.1
vWU2001_00031	24005	24679	+	CDS	ATGGCTATGAATATGCAAGGCGGTATGCAAGGCGCTCAGACAGGTATGTCTATAGGGAGTAATTTCGGTCCTTATGGTGCAGCCTATGGTGGTATTATCGGAGGCGTGTTAGGGTTATTAACACCTGATAAGGATTTATCAGCCTTAAAAGCATACAACAAACAAGTAGTAACTAATTTAGGTTCTACGTTATTCGATATGGATCGTCAGCGTAACGTAGAGAACTTACGAACATCCCAAGCACTCGACTCTTATCGGACACAAGGTCAAGTGGCAGCTTCCCAATATAATGCAGCATTTGGTGCAGCAGATATTATTGGTACAAGCGCAGATGCTCTTAAGAATACTTTAGACCGTCAAGTTCAACAAGCGACACGCCAAGTATGGATAGATTGGGAA…	MAMNMQGGMQGAQTGMSIGSNFGPYGAAYGGIIGGVLGLLTPDKDLSALKAYNKQVVTNLGSTLFDMDRQRNVENLRTSQALDSYRTQGQVAASQYNAAFGAADIIGTSADALKNTLDRQVQQATRQVWIDWEVGVDNYNTQINEVVNRAAGSLRRSKAETAKVDYAGMFKQGMDMYQKYKGGSTGTTNTMSSTGGGLSGLSDFGSFGKSGSAIGTSSAGSLTA	Putative internal virion protein A	9e-155	0.9732	QQO96998.1
vWU2001_00032	24692	27577	+	CDS	ATGGCTACTCAAATTCAGATGCCAAATGTACGTGATGTACAAGTAAGTAATTTACAAGCTATCGAACGTCCAGCAGAAGGTAATGCATTGAGTAGCTTTATGCAAGACATATTACCTGCTGCGGATAAAGCTTTACAAACATATAATAAGGAAAATGCTGATCGTCTTATTGCCTTAGGTCGTAGTGATCAAATGAATGACGTCCAGCGTGAGGTGAACTGGCTTGATGGTAAATACTATAATCAGGGTAAAGAATACCAGAAGTTAGTAGCTACACAAGCACAACAACTTCAACAATTCAATGCACGTATCAAAGAGATGGCAGACAGTGGTGCAAGCTCGGATGAGATGTACCAAGTAGGTAAAGAGTATTTAACTCAATACACAGATGCTATCTAT…	MATQIQMPNVRDVQVSNLQAIERPAEGNALSSFMQDILPAADKALQTYNKENADRLIALGRSDQMNDVQREVNWLDGKYYNQGKEYQKLVATQAQQLQQFNARIKEMADSGASSDEMYQVGKEYLTQYTDAIYNSDLDADFKEHLYKEGLKENAVYQKTIKDTQQRVAIDKAYQSTLTLQANYVNTLRTTELSGDELDVLTYSYVNRSVAAKMTADPNLTLEEATKSAQDEIASAFKFIGQQIDPTAQGADQVVNKLRGMVDHAYTKGYVDLDTLTGVRKIADDIHVGITNYNDTMADRKVTEYIASVEVGEIPLDSDDYNEQMHAIYNNPNLSEDKKTALTRQLTNSYVSQHNKVMNADIDINTIDQFPDMIDFIASTGKGEDTFVNLWTQKHLREAN…	Internal virion protein B	0	0.9886	QGK90442.1
vWU2001_00033	27587	30685	+	CDS	ATGGCTGGACTTTTTACAGGAACACAAGAATCTAAATTGTTACCAGAGGTTCAGCCTGAACTACCTATTGTTCCTGCTGGTAATGTACCTAAAATTAACCATGTTATAAACACACAACCACAAGGTCAAGCTGATGAAGTTGACCTTACTACCGAGACTCAACAGTTAGAGAGCTTAGAGCGAGAAACACCTCCATCTATATTGGATACAGCTATCGCAGGATTTGCACCTACTGGACGAGATTGGTTACGTAGCGGTATAGATAAATTAAGGTATGACCGTGACCCGAACTTTACACCTGACGAATTTACAGATCAGTTCTTTAAGGATTGGGGTATGCAACATGCAGATGAAGCTGAATACCTTAACAAAGCAGTAAACTACGAAGATTGGAAAAGT…	MAGLFTGTQESKLLPEVQPELPIVPAGNVPKINHVINTQPQGQADEVDLTTETQQLESLERETPPSILDTAIAGFAPTGRDWLRSGIDKLRYDRDPNFTPDEFTDQFFKDWGMQHADEAEYLNKAVNYEDWKSRTERIVSKREDTKALAENPITGIAASLIDIDLPLAAIPYLGWAAKGSRMAQMGVRAAQAATAAGAAYGVNLALEDQSIRSEDERFMDSITFGLGAGLRAIKPVQHLDDAVSAELKSLGSTDHLIEPHVQQSLETAKEDIIKSTSMPISTPSGAPSDIIKKHGWLAELSSSYDKLYYLTQGDNSTLVNRLLTGVHNNGDDVATAQAAYLNNYSWRLAGLEKDLSDAVAEITLVKPNPITRNNGKYGRATQETMEKFQESMQHLDAKV…	Putative internal virion protein	0	0.9932	YP_009624617.1
vWU2001_00034	30692	32791	+	CDS	ATGAATATACTACGCTCATTTACAGAGACAGTGGTGACTACACCTACAGATACTTTCCCTATCAGTTTTGAATATGATGAGAAATACGATGCTGTACATGTCTTTCTTAATGACGTAGCAGTTGAAGACTTGGGGTACACTGTATCTCAAGTTAATGCTGTTACTCTAAAAATTGAACCTGCTATTCCAGATGGTACGGTTCGTATTGAACGCGAAACAGATATTGATAAGATGAAGTACATCTTTGATGCTGGTGCGTTATTCATTGACCAGAATGTGGATGCGGATTTTAGACAAATCGTACATTCTCAGCAAGAGGTACGTGATGGTTTTATTAAACTACGTGGTGATGTACTACCATTAGTACATGGTTTACAAGAAGCTTTGCAACAAGCACAA…	MNILRSFTETVVTTPTDTFPISFEYDEKYDAVHVFLNDVAVEDLGYTVSQVNAVTLKIEPAIPDGTVRIERETDIDKMKYIFDAGALFIDQNVDADFRQIVHSQQEVRDGFIKLRGDVLPLVHGLQEALQQAQEASEAAQEAANAAEVAASQTQYYLKYFNPEIVYPKNARIMLDNGDIVRSTIVNNTSNPNVDMTGWVKVNSVSQIFDETYNITQSVINGNLITVDNFGAKGDGVTDDSAAFQAYCDSTLTGQNLYLGAKGRYIIKNQVDLKGKGLVGNGCGKVSEFYYNLGCIDVDGSSPDLQGKTAFINCGPTIQNLTARCSNGAGKQVSFIEIDGYLANIDHITLINFYNQIVVKQALVGFNFTNAWLYYSQNAGIYCEDPLNRVSTTGTFHNIY…	Tail fiber protein	0	0.99	YP_009624618.1
vWU2001_00035	32977	33312	+	CDS	ATGAACATGCTAGATCAGTTCTACGCAGTTCTGATCTATGTATGGTCAGGCTTAGACAAGTTGATCGTAGGTGCTGCTGCTACATCTTTTGTAGTGGCACTACTACGAACTAAGAAAGAGGATAATAAATTCTCGTTTATTGAAGCACTACTTTGTGGTATCTTTACAGCTATCGCATTAGTAGGTATGAGCTTCTTAGGCACATTAACAGGTATCATTGTACCTGCAACATTAACTGCTGGCGCTGCTCACGTAGTAGCTGGCTTTATCGGTTGGTACGGTACAGTGCGAACTATGAAATATTTAGAAGGAAAGGTTTCAAATGATTCTGACTAA	MNMLDQFYAVLIYVWSGLDKLIVGAAATSFVVALLRTKKEDNKFSFIEALLCGIFTAIALVGMSFLGTLTGIIVPATLTAGAAHVVAGFIGWYGTVRTMKYLEGKVSNDSD	Putative holin	2e-73	1	YP_009624619.1
vWU2001_00036	33299	33856	+	CDS	ATGATTCTGACTAAAGACGGGTTTAGTATTATCCGTAATGAACTATTCGGAGGTAAGTTAGATCAAACTCAAGTAGATGCAATAAACTTTATTGTAGGGAAAGCTACTGAGTCTGGTTTAACTTATCCAGAAGCAGCTTATTTATTAGCTACTATTTATCATGAGACTGGTTTACCAAGTGGCTATCGAACTATGCAACCTATTAAAGAAGCTGGTTCTGATAGCTATCTTCGATCTAAGAAGTACTACCCTTACATTGGTTATGGCTATGTCCAATTAACTTGGAAGGAGAACTATGAACGTATTGGTAAACTTATTGGAATTGATCTGGTTAAGAATCCTGAGAAGGCGCTAGAACCATTAATTGCTATTCAGATCGCTATCAAAGGCATGCTGAAT…	MILTKDGFSIIRNELFGGKLDQTQVDAINFIVGKATESGLTYPEAAYLLATIYHETGLPSGYRTMQPIKEAGSDSYLRSKKYYPYIGYGYVQLTWKENYERIGKLIGIDLVKNPEKALEPLIAIQIAIKGMLNGWFTGVGFRRKRPVSKYNKQQYVAARNIINGKDKAELIAKYAIIFERALRSL	Putative endolysin	5e-130	0.9838	YP_009189382.1
vWU2001_00037	33915	34223	+	CDS	ATGGCAGGTAAGAAAACAGGTGCTAGTGTTAGCCGTCTATGCTTGTTGCATGAGTTATTGGTAGATATGTTCATTAAAGACATCCAAGATGCTATCGAAGGTGACTACCCTTTAGCATCTGCTGATAAGAACGTTATCGTTACTTTCTTAAAGAATGAAAGTATCACAGCCACACCTGATGCTGACGGTATGGAGAAATTAAAAGAAGAGTTAAAAGACTTATCCGAAGCACAACGTGCTAAGGTAGATGCTTTAGTGACACAAGTTGAATCAGGTCAATTCGATGACCTGTTAGGACCTATACAATAA	MAGKKTGASVSRLCLLHELLVDMFIKDIQDAIEGDYPLASADKNVIVTFLKNESITATPDADGMEKLKEELKDLSEAQRAKVDALVTQVESGQFDDLLGPIQ	Hypothetical protein M172_gp51	9e-67	1	YP_008058243.1
vWU2001_00038	34233	36170	+	CDS	ATGATTGATGCGACGTTCCGAGAACGCTTTAAAAGATTACGGGCACATGTTGCCCAACACAATGATAGACCAGAGTTAATCCCTAAAGAAGATCGTGAAATGTTCGCATTAATGTTTGCAGGGTTATTCCTGAGCTTCCGAGACTTTGCTGAGTTAGGCATGGCTTATCTTGGTTTCAAGATGTCTGAGATTCAGGATGATATTGCAGACTACATGCAACATGGTTATAAGTACCGTATGGTGCAGGCACAGCGTGGGCAGGCTAAGAGTACCTTAGCTGCTCTATATTGTATCTGGCGACTTATACAGCGTCCTAAAGACCGTTGTTTGATTGTATCTGCTGGTGGTGATCAGGCTGACTCTATCGCGCTGATTATTACACGTATTATTAACCAATGG…	MIDATFRERFKRLRAHVAQHNDRPELIPKEDREMFALMFAGLFLSFRDFAELGMAYLGFKMSEIQDDIADYMQHGYKYRMVQAQRGQAKSTLAALYCIWRLIQRPKDRCLIVSAGGDQADSIALIITRIINQWDILCWMRPDTTRGDRDSAKNYDIHCDLKGIDKSASVSSVGISAQLAGKRADFLLADDIEVMRNSMTQTEREKLALQTREFSAICIHGDIMYLGTPQTKDSIYRELPRRGFSVRVWTGRYPTNEELERYGSGTEIAPMIMKRLLENPELQTGGGIEGNRGQPTDPNHIGEDTLQSKELDYGPEGFALQYMLDTTLSDEMRTKIKLSDIPVVGTGTDSAPEVVQYKCDPTTAYKELTPAMTAFRMYWGIGSDKSVQFEHKVMIIDPAG…	DNA maturase B	0	0.9938	QOV07852.1
vWU2001_00039	36167	36304	+	CDS	ATGACAGAACAAGAAATTAAAGAAAGACTAGCTAATAATTGGTTAGTCATCAATGCTGCTAAGCAGTTAGTACTATTCGTGAAGGAGAAATTAAATGAAGGTAAATCTATCAGCACTAAAGAAGATCAAGCACAGTGA	MTEQEIKERLANNWLVINAAKQLVLFVKEKLNEGKSISTKEDQAQ	Hypothetical protein APK81_54	2e-22	1	QNO11423.1
vWU2001_00040	36261	36464	+	CDS	ATGAAGGTAAATCTATCAGCACTAAAGAAGATCAAGCACAGTGATGCAGTAAATGTAATCGGTACTCTAGGAACCATTGTAGAGAGCGCTAAGGCTGTCAATTCTGTTCAGGAGTACAAAGGTAAGGACAAGGTTAATAAAGGGCTATCAGGAGCGTCTAAAGCGCTAGATATAGCTGCTGTTATTCTTAATATCTTGAAGTAA	MKVNLSALKKIKHSDAVNVIGTLGTIVESAKAVNSVQEYKGKDKVNKGLSGASKALDIAAVILNILK	Hypothetical protein AU158_gp46	2e-36	1	YP_009189385.1
vWU2001_00041	36475	36654	+	CDS	ATGCAGGATTTAATTACAGTACCAGATCGTTCAGTGATGGCAGAGTACAGAGGTGAACAGGTTAAATGTCATCCTGTGTACTTATCTACAGAAGTTATTATGAAGTTAGTCGATATAGCTGTAGAGGAAGGTTTCGAATATATTTATGAAGATACTATTCGGAAGTTACTAGGGCTGTAG	MQDLITVPDRSVMAEYRGEQVKCHPVYLSTEVIMKLVDIAVEEGFEYIYEDTIRKLLGL	Hypothetical protein FDH22_gp38	2e-34	1	YP_009598261.1
vWU2001_00042	37629	38180	+	CDS	ATGGCAAAACTTAATACACTCGATCTTAGCAAGATTCTGATATTGCTTACCGTGAATGCGGGTGACGCAATAGCGAATGTCTCACAGCAGATCACCGAACCACTCAATGAGGACAACCTCTATACCCACAATAGTTCCGACCGTTGTACTTGGTGGCTAGAAGAAGGGAATACGACACTCATTGCAAATGAACCTCCAGATGGTTGGGGTGGTATTCTCACAATACCTAACCTAACTGATTATATCACCAATAAGTTACCAGACTTCATCAAAGAAGTTCGAGATTGGTTGAGTATAACAGAAGAAGATTTTAACAAACTCGAGCTTCGATTATCTGTTAAAGAAACTATTTCTGTTGTCTCTCCGTGGGGAGGTAATCCCTTACCTAAACCAATTTAC…	MAKLNTLDLSKILILLTVNAGDAIANVSQQITEPLNEDNLYTHNSSDRCTWWLEEGNTTLIANEPPDGWGGILTIPNLTDYITNKLPDFIKEVRDWLSITEEDFNKLELRLSVKETISVVSPWGGNPLPKPIYFISSRSITDFEFEDQRLVFLILLTFMLVVLDDLIATSKEDNFRVANLIKC	Hypothetical protein phage vB_AbP_WU2001	-	1	MZ099557.1
vWU2001_00043	38749	39267	+	CDS	ATGAATCTATTAATCACTGTAGAAGATATTAACAAAGCAATCGCATCTATCTCTAAACGTGGTAAGCAATTAGACAACGACATTCATGTCGCTGGTGTTAGTTGTCTTAAACACTGTGATGCACATGGCGATAGCACATTGTTGGATAAGCTAGTTCAGGCTATGCCTAAAGGTTCTCGTAAAGCAGCGTTCTGTGAATGGGCTTTAGCGTATGGCAATGTACGTATGCTTGACCGTGAGAACAAAGCAGACAAGAGTGCTATTGAACAAGGTCGATTGTTCGCTAAGGATAAGTCTAAAACCTATGATGAAGCTGGTGCTATTGCTAACAAATGGTATGACTTCAAACCTGAACCTGATCTTTTGACTACGTTTGATGCATCGGCTATGGTTGCATCT…	MNLLITVEDINKAIASISKRGKQLDNDIHVAGVSCLKHCDAHGDSTLLDKLVQAMPKGSRKAAFCEWALAYGNVRMLDRENKADKSAIEQGRLFAKDKSKTYDEAGAIANKWYDFKPEPDLLTTFDASAMVASMMKRLAKAQKQGAEVTGQDDALKQLRALMQQLETQTEVL	Hypothetical protein M172_gp03	5e-100	0.8284	YP_008058195.1
vWU2001_00044	39267	39641	+	CDS	ATGAAACCTACTATTAAGCAATTGCAAGATACTATTGCACAACTTAACGAAGCGCTAGAGAATTGGGATTATATTGTATCACAAGATGGAGAACCAGTACAGTTACCTATCACTAAGGTGAGTGTAAACGCAAAGCGTGGTCTATGTCACGCATTCTTTAGGGATTATCCCACTAGTTTTGTTGAGGATATGTGGTGGCATCTAAAGAATCCAGAGGGTAGCTATTTATTTCCTGTTGGAGGAGGTGCAGAGTTCGTGGGTAATCCTAACCGATGGGCTAATCCTAAGCGTAAGGGGTTAGCTGAACGGTGTATCCCGTACTTACAAGCTAAACTAGAAGCTGCATTGCTTAAGGAAGGTGACATATGTTCTTAG	MKPTIKQLQDTIAQLNEALENWDYIVSQDGEPVQLPITKVSVNAKRGLCHAFFRDYPTSFVEDMWWHLKNPEGSYLFPVGGGAEFVGNPNRWANPKRKGLAERCIPYLQAKLEAALLKEGDICS	Hypothetical protein FDH31_gp03	2e-67	0.7823	YP_009599190.1
vWU2001_00045	39632	39745	+	CDS	ATGTTCTTAGGATTACCTTATCACTTCTGGTATGGTGTATGTTTAGCTACACTCGTTGTTATATTAGCTGAAATTGCAGCACGACAAAAGGGCAAACACTATGACGGATCGTAA	MFLGLPYHFWYGVCLATLVVILAEIAARQKGKHYDGS	Hypothetical protein APK89_05	1e-17	0.9459	QGK90353.1
vWU2001_00046	39732	39956	+	CDS	ATGACGGATCGTAAATACGACTACCAATCACATGCACACATACCTAGATGGGTTACTGTGAAGATTGTATCTTATCACACGTCTAAGGTTGTTATGCTTAAATCATCTATCCATACGGACTGGAAAGATTATCGGGCACTCAGTCCTAGCTATTCGGATGATTGGTTAGATCATGAGATATTAAACGATAATGACTTTCTCAAACATTTGGAGCGCTTTAAATGA	MTDRKYDYQSHAHIPRWVTVKIVSYHTSKVVMLKSSIHTDWKDYRALSPSYSDDWLDHEILNDNDFLKHLERFK	Hypothetical protein fBA1_005	5e-45	0.973	QOV07709.1
vWU2001_00047	40041	40637	+	CDS	ATGTCACATATAATCTACGGTGTCGAACCTATTATGACTGTAATTGCACAGTGTCTTGAAGAAACCTTGTTATTACAACAAGGTCAGTACCCTATACACTATTCAGCTAATGCGGAGGAAGTTCCTAGTACAGGTAAACAAGTGCATGCTATGTGGTTATGTGCACATAACTTTGGTTCACCTTTCCTTGTGTATAGCGGTGCTAACGATGCAGATAAGTTATATTTAAGCCCACAAGTAAATTTACTATATCGCGCTGTACATGATCATGATCACGCCTTTGCTTATGAGCTTGGTCGTGGCACAACTAAGTATGAAGATGAGCGCTATCTTAACTGCCTAATGGCTAAACGATGTTATGAGTTTGCTTTAGCTAATAAAGACATTGTGTTAGCTATG…	MSHIIYGVEPIMTVIAQCLEETLLLQQGQYPIHYSANAEEVPSTGKQVHAMWLCAHNFGSPFLVYSGANDADKLYLSPQVNLLYRAVHDHDHAFAYELGRGTTKYEDERYLNCLMAKRCYEFALANKDIVLAMQVFFIMYHDTVGQVEYFKEKGTFCEDQRAETTRRLDECAGYRALKQGRTRVAKAYMLGYMGQCGL	Hypothetical protein BI013_gp04	2e-147	0.9949	YP_009288635.1

## Sheet: Supplementary Table S3
Supplementary Table S3. Predictions of proteins by the Phyre2 web server
Locus_Tag	Protein	Molecule	PDB Header	Confidence	Coverage	Fold library id
vWU2001_00001	MDVRLQQVIEQYKDKTTPIRLFYMDDDGTDWLEESGCIGYVIYPQGAVSAHDFELVGAGTVLHNAIGKVVDVQTGRILYQHGMYQNPNLKVVGSHLRGWEIRHPDGRMVAFYRTKGPATRLANYLNGVTNAI	Chain: A: PDB Molecule: trehalose-6-phosphate phosphatase;	hydrolase	0.532	0.67	c5dx9A_
vWU2001_00002	MTKRNAYPVGKFDNVEWNGNPIYNHKVEQVLRAVLVPDAGVNNVNALSGGFTYNQQPTDHVRVGKSTVRGWCFEPTTNSFLIRLGIKPSALLLRLAQQHLNGVMLLREQGDDLFIPFAALYQAAYLAVFKPELLNKELNEYVSKHGTPKHFAVEVKGTK	Chain: A: PDB Molecule: alpha-l-iduronidase	hydrolase	0.343	0.38	c4jxpA_
vWU2001_00003	MTTENKYPDFCVANYSPEHFKATKKVLADCGIALRYMMPKESYDQHDPDNPKGIRVRGNVATVCVTNGGFEQAKAGTPLTIKTRNIYRHVGKLNIFDSAELTDYSPNTKIIELKPVVEYNPFSVKTSLFKKFLITLKAIINHFR	Superfamily: cAMP-binding domain-like	Fold: Double-stranded beta-helix	0.234	0.44	d3e5ua2
vWU2001_00004	MSIKGYSVIQAYVDELQELTNYEQRKREQRERKNIVKERKLDRRSKREAKRNAWV	Chain: C: PDB Molecule:25-mer fragment of protein armr	transcription, transcription regulation	0.208	0.29	c3echC_
vWU2001_00005	MRGYNYIAGDRVYRTVPNGLIPKGTKGTVGSCRMDDTVQVQFDNGRIWYCHSKFIKPLVRVVG	Chain: A: PDB Molecule:uncharacterized protein	transcription/protein binding	0.884	0.779	c2ldmA
vWU2001_00006	MKFGKVKVGMRVRIASNPNGNSFEEESHGRIGVVIDKEPAHYNAWGNLSTCVCFENSKREQDWGSHLNLEEVKDEA	Superfamily: Tudor/PWWP/MBT	Fold: SH3-like barrel	0.656	0.33	d2jnga1
vWU2001_00007	MKHKNCVAGQCVQVKKKEQTNGWFQARYRGQFGIIKYLDDDGDVHVEFGDGSQDWGKPHELKKVKGDAS	Chain: A: PDB Molecule:e3 ubiquitin-protein ligase mib1	ligase	0.906	0.7	c4tseA_
vWU2001_00008	MDCIDHGMAGDKDGYGSTCVHEYKGERNKLKLHRLAYCRANNLHIKDIDRKVVMHTCDNPRCINPEHLKLGSVADNNRDRVSKGRYCGSQSICAKLTDADIAFIRANYKPRSKVWNTHTLAKKFGVAHQTISMVTRNIRYKEQVSVTQI	Chain: M: PDB Molecule:hnh homing endonuclease	dna binding protein/dna	0.999	0.89	c1u3eM_
vWU2001_00009	MDVYNNLDSWSCWCHRCHEGGKVWKTHLARETLVQAPVIKHFLNYKQLCTLAELAEKHESKYSRMVVLLQSKGVSTTILQPYRPMYNLEDDRLVFSFEGVDIGRDCTGVSPMKWYKYYKENPKSFVYLQGKNQFDTREPVAVTEDLFSSMKIKHYSGCSAMCLLGTNFEDEKLNFLSSRKPVLALDGDIAGQTAERLISNRLSLFGVPYLRVNIPDGYDPKDLKPNEIKQLFGAI	Chain: A: PDB Molecule:dna primase	transferase	1	0.97	c2au3A_
vWU2001_00010	MLYNGINIDVNAEQRKVIVDFLNSQGNKKFKSLKPYGSDGVNVEIWWDTDVNHPEFSGTDGRILNADGSRNIVTENSYGAKSPDDFINAFNHWKEHGVLDSEVFK	Chain: A: PDB Molecule:beta-amylase	hydrolase	0.509	0.17	c2xfyA_
vWU2001_00011	MAIICVIPKTHAECNQLVSLLHSKNIQEIPTAKVRTVKPNMSVCVWSTIQEYEFGRNDGFEEWCCTHLTVNQLASKLK	Superfamily: SPy1572-like	Fold: Long alpha-hairpin	0.474	0.19	d1z0pa1
vWU2001_00012	MSDREPIDRNVLHALSDKKRFDLLYTSVPKDMLDANTVRLLDWFGVYFKEYPEHQYVDWSAFDTLVKLKGNMTKEQITAMAALTILLRKPVSEDIIKSTCDNLEVLRYEGEVGMILKRFQSGEEIDLASELEVATQTHKQRVTTQVEALWCDTDIAELIDLSADDSGYKFDCLPDVICDDLKGVTAGKNIALAMPTNAGKTSLFCAIAKSFAVQHKDLVEAGEAEFQPILYLINEGTAEDIMPRVYSTVLGVDSSKLFEMRKELGGDGLREAYKKVVGRIDAIRLVNIHGATTADVNKLISKHKPFCVITDMTGRIRCVGAQAANDVQQLETVWDTMRQFAAIHKMIHIGSIQVSAEGMDMLFPPLSALQNSKTGVQTTLDLAIFGGAWMQPTEDIEYQ…	Chain: A: PDB Molecule:replicative dna helicase;	hydrolase	1	0.92	c4zc0A_
vWU2001_00013	MNRFKVGDLIEEYLAKTKNPVQLVKHFDEVPESKIEYPLIGQIKYDGVYILIVIHNGMPKAYSRTGKEYYRELYETDYFMSIYGLTDGVYIGELVAPTITLEELSGLVSTNRKAEWGTADIEAMDQSYVMLHDYLHFDEFLAGGSVRYYTDRYAELSRILEIAQCSLYLVDNAIISSKEDAEQYADAHIKLGHEGAVFKQDLDWVAGHRGYRAMKIVRGLHLDLLCVGVEYGKGKRAGQIAKLKFSYKGNVFSADLGKGWTDERRKALTLAHQSGVGTTVFPDKGKGSTEYPPVGKIWEVKALQESSTGKALRLPKVVRIREDKEEPDA	Chain: A: PDB Molecule:dna ligase i	ligase/dna	1	0.96	c1x9nA_
vWU2001_00014	MKHNWIILDFEVENYEYCGSLASPHCPENYVVAAGWACDNGLVKSEYYTEPNQWATATAFDEDLLNSRVLVAHNLSFELHWLLATKFELIKKFLNNGGRVFCTQYAEFLITHQTEMYPKLEDCSVKYGGTKKIDAVKLLWEQGYKTSEIDQALLMEYLADEHSGDVANTRRVCFAQVAYMQEVGMYEMAKMRMDSLLFNAIATYNGLYVNMDIAKKNMDEQYKRIAELQEDVRSYLPKDLPDELEFSFTSGYHMSAFLFGGTITYDKKVPYDPPKFEQIEVYEITDEDGTKHYVEPTDILDVSYHNVTVYKAGKNKGLPKTFKIDSKIEKLKCGKGTYRFEGLVNFNELPKHVSEQFIGDRAEFKGKRVHAACGTPVYSTGDDALDLVANFTEAAQPLR…	Chain: A: PDB Molecule:dna polymerase i	transferase	1	0.73	c6vdeA_
vWU2001_00015	MFSEELHTLFQYDPDTGTITRLVRMGNYSAGTVCGGVALNGYLVVTYAGKQMLAHRLAWFLHYGKEPPKYIDHINQCKTDNRISNLRAANRSQNQCNIPVSQRSTTGIKGIMPVRGGKLFRAEVCLNGKRYQKHSKDIEVLKRLVVAKREELHKEFASH	Chain: M: PDB Molecule:hnh homing endonuclease	dna binding protein/dna	0.998	0.69	c1u3eM_
vWU2001_00016	MNALLAQAAAAIEAGKVQLDMTETTAGGFEKRLLGEGTAIVQFTQYIDHGIQKQKPFKGQPKKPAKTASLGFHILAGIGTLPDGTKEPYVQDGKLEKIRTRFDVVLHQNEKSNAVKIFNALNYAKDATHFVQKLGSIYLLSIGIEKGKDGKEYNTYDFSQLQKPIANAMTGAMYEAGKDGVADTPAEEYQLFLWDAPTKEQWDSIFIEGEYEKKTKDANGNEVVEKKSKNFIQEKIRSATNFKGSPIDLLLISQGEDLPALEAEVEESDPNDQHVEEDKTDIPAVPVADIPAVPAV	Chain: B: PDB Molecule:pbicp-c	hydrolase/hydrolase inhibitor	0.721	0.28	c3pnrB_
vWU2001_00017	MLINIMDVEMNSILSRFGVTSDSISKVDTYKAGHQGDVLLHDGDSDCYYVCTQYRKMQTILNNFEIAIQEKMFLTGATTARVHLTPTGCAKNGRHLLNTVKPYQGNREGKQKPANLEELRNIAPEYFKDHPTIKVFSHYDIEADDALMIDHYHYQNGILVSADKDLQISPHKSYNMDEGKFETLLKGDRFGWIAKKEWLTPSLKPASKIIGKGTKFYFAQLLMGDVADNVKGILKLNGKACGEALTLATLEPIKDENEACNVVLDGYRAINQNVLPEAAAMWLLRWRGDSVYDFLNEHDLSPANKDFLDDCMFNRKWMMEQEEYDALH	Chain: A: PDB Molecule:5'-3' exonuclease	dna binding protein	1	0.75	c6c34A_
vWU2001_00018	MPCIDHGKRGNAKGYATKSYKNKTVIYHRLVYAQHNNVTLESIKGAVVRHTCDNSRCINPEHLILGTVEDNVRDRQERNRQARGVTHACASFTEEQVLYIRKVHVKRCPINGTKALASKYGVSERSIQSIISRQTWKHI	Chain: M: PDB Molecule:hnh homing endonuclease	dna binding protein/dna	0.999	0.94	c1u3eM_
vWU2001_00019	MTARKISRGQLRPIAMKLYKEQGEKCLLCHKPIDFTKMGRDSDYAVDHDHVTGLIRGTLHRSCNAGEGKVINAVGSWGSKSKDHAAIREWLQNLLNYYAYCDAHPTTMIYPSHKTADEKKEAQRVKRNAAARKARAVVKQRKQKGE	Chain: B: PDB Molecule:recombination endonuclease vii	hydrolase/dna	1	0.82	c2qnfB_
vWU2001_00020	MSKVVFSSLKEWKQRALRMHFQGLTSSEIATELGISDRTIRDNIQKLAHRVDKSVALKMRKPTIFVIGDTQVKQGISLDYIHWIANYIKLKQPDIIVQIGDHYDMASLSTYDKGQLSAEGRRFVLDIEAGDEALGIIEDYIRSVKGYNPRKVVVLGNHEDRIDRFVKTHPEFEGLIGTDKLAFHDYGWEVIPFLKPHNICGIHFVHYVINVNTGKPLGGNLDLRLKTVGESFVMGHQQMYAYAERQLPMTGRKQFAAVVGACYVHDEPYKGWQGNHHFRGCLMLYGCADGYAMQKKVELEHMREIYEGEHA	Superfamily: Metallo-dependent phosphatases	Fold: Metallo-dependent phosphatase	0.964	0.26	d1qhwa_
vWU2001_00021	MSYKIGLIGLAGSGKDASAKIIQQLLPVFEIDRYASILKEAARQVFGENFDDRDVKEEMVFVTPQLWDKLWDACDYTALKVAEKSGHYDKFMDKADDAFGNLTWISPRLFQQLLGTEVGRAIDPDIWVNYLKNQDRNLIIPDVRFDNELVDFNILITRHPVPQGKLHASEVYAAELQLSDNPYDYVDYVIHNDGSIDDLKRKVQQLVNKIKV	Chain: A: PDB Molecule:dephospho-coa kinase	transferase	1	0.88	c6n39A
vWU2001_00022	MSDLYQRQIALEESYSHDSIIAGQKQVLDAYQQGRAADVGTGRILLAKAFEVGVEALNAVKKQKIRGVGGKYLKLLSIADPEVLVMAALRDIINACAVPEPVSMQKVLTGIGRMIESESMLVFMQELNPAYTDKTIQYLDNTGTKSVTHRYRTFLAGSKSIQLYWEQWSQEERIGVAKLLVSCLYDATGLFQWAKLDSGMYHIKASEPLAKHFQDAASAARAVVKYPPMLIKPMDWEGQYNGGYLTEWFKHNSPMCGIRFIKKEHKHWVIDNLNNGAELVKAAMNKAQSVPYRINKDILAILRKAVAMRVGILGLPSYQPAPKPAFPFTDDWLKSEATEEELDQFQFWKGLMSSWYTQEAKRVGRQHGILSRIQELVKYQDEERLYFPTFIDWRGRLYF…	Superfamily: DNA/RNA polymerases	Fold: DNA/RNA polymerases	1	0.96	d1mswd_
vWU2001_00023	MSARDIPLFTQEQYDYLDKYCFAENTELLKPEELIYKAGQRSVMYKIQTLINQQGPTLVRKEITR	Superfamily: (Phosphotyrosine protein) phosphatases II	Fold: (Phosphotyrosine protein) phosphatases II	0.137	0.3	d1lyva_
vWU2001_00024	MSWLSKALGSVMGMFGIGGQDDLGKKYEEEMRRQAEAQKLQQANEQKEVTQFDDTGGSTFTGADGPRKKRPTGGYSSLGINAY	Chain: E: PDB Molecule:ekc/keops complex subunit gon7	transcription	0.151	0.45	c4wxaE_
vWU2001_00025	MKSKGNDFTKTIRALYDEYTDDSLKTRLEMYALWTLPSVFPTGEITVDNGNAEIEHDYQSVGAYLVNRLASRLASTLFPVSTSFFRIEPSQELKDLVDKRGTSTLIDLENKACRRLFFNASYAQIVQALRLLIITGEVLLLRRDNRLRVFSLKNYALLRNNVGEVLEIITREPKRYRELDAETQELLQDRNEDETLDLYTRIRKRNINGVISWKITQEIDGVRLPNYEIYRDKLCPYIPVTWSYMNGDAYGRGYVEEYAGDFAKLSELSQGLTEYQIESLIIRHVYNAQGGFDVEAAVNSRNGDWISGNVNAVQNYESGSFQKMNEIRLGLEAIMQRLNVAFMYTGNMREGDRVTAYEIARNADEAEQVLGGVYSQLSQNMHLPLAYLLLYEVRKDFIQ…	Chain: I: PDB Molecule:portal protein	structural protein	1	0.95	c7bouI
vWU2001_00026	MSEFNTGGQGNPQENTPQGGRGNPAPQEFNQGDQGNFQQQFNPNFNQGQFGFQQNQAYQTPQVNPTPAPVEDKTTTQPAKVYTPEDFAGDSPLDVSIKVVSANAGLSEEAFGAAIKNAVQYGNADLIDIATLTKGLEPNIAAQVIATARAAYQHATQLKAQITQKAHAAAGGAEQWQEAINSFNTSAPQDVRGYAIYLESIGKQDEAIQVIMNHVRGTGLVNSNNGALINGSAGGTGGKAMSHQEFLVEWGKLDRQYGHQLYSNKEAQLKIADLQRRRALGKQQGI	Superfamily: Ribosomal protein L11, C-terminal domain	Fold: DNA/RNA-binding 3-helical bundle	0.326	0.08	d3cjrb1
vWU2001_00027	MAGANYFADGSTRFHWGGGESNIDQHLEIYEGTVDTQFEYTQIFKSLSTQKSVAERSNQIRIDRLGSSKALYRQSGKDILDQRVKSDKLNVVVEAMLYIRNPVDKMDEWTAPSFWTEMGRNNGTTFGLEYDQAHIIRLQKAPAWTAPAHLKEHGEFHDGFFVPVTVKGGDNLTDAELEQNASALVKAHAKARDTLAKRRVPLQDMVTLVDVDTFSALLHHPKLINKDYTADNGDFANRRVVNVNGIPVVENTAFPTTAITGHGLSTTENGNAFDVTADEIKGRMIIFSKALSLVTVTAQEWTVEPWYDPRSKSKILDCYSMFTVDVRRPDTVGVVRITEQVTPK	Chain: F: PDB Molecule:t7-like capsid protein	virus	1	0.94	c2xd8F_
vWU2001_00028	MAGALCEPIVSLALTQTSEGTAIADTQAQMAALLEQVRALQAKVEEQDKAPTRSKTTAKAE	Chain: A: PDB Molecule:r+7	de novo protein	0.208	0.31	c6owdA_
vWU2001_00029	MTLLEAVNAILPYLGQHVITRVEDSRNPTVSRIVAAIDRQRKSVLAEGHWFNEVPNRVLLLNTDKTIDVPLDTLAIYGVTKRVAKRGPKLYDIDNDTRYFTGPVKVKVIYDYPFEELPEYAAQYITYLAGIEVYVSDYGMENSIQLMTERKEANRLLLVQENMRNRKWNSNDAAMRRSRFQRYLRR	Chain: A: PDB Molecule:tail tubular protein a;	viral protein	1	0.89	c5mu4A_
vWU2001_00030	MILEGVYPSFLKGVSQQTPQERSDGQLGAQLNLLSDAVTGLRRRGGVKFQTKLAGIPNSSYIRLIDINGVNYIMIVDTVTGTLKIYNFNGALLKTHQTNYLKASNGKASIRSTVSRNNCFILNTEQVITKTPVGGANPTPNPSTMGYISIRSGQFSKTYSVDIKSGSYTWSFSVSTSSSAANNATPEWVATWFESAIKSDTTLNDRYTVSREGATVALKAKSPRDTNLLVIESGTGSTYIQTSNASRIQGKQDIIANLPNVLDKYIIAVGTVGNSAYYQYNATTSTWKECGVYEAPYKFTNEPIYWYFDDTDTIQVKSLDIQPRTAGDDDNNPLPKFVDFGITGISAYQSRLVLLSGSYVNMSATADFNVYMRTTVEELQDDDPIEVSSTALSAAQFEY…	Chain: V:mature bacteriorphage t7 tail nozzle protein gp12	structural protein	1	0.99	c7boyv
vWU2001_00031	MAMNMQGGMQGAQTGMSIGSNFGPYGAAYGGIIGGVLGLLTPDKDLSALKAYNKQVVTNLGSTLFDMDRQRNVENLRTSQALDSYRTQGQVAASQYNAAFGAADIIGTSADALKNTLDRQVQQATRQVWIDWEVGVDNYNTQINEVVNRAAGSLRRSKAETAKVDYAGMFKQGMDMYQKYKGGSTGTTNTMSSTGGGLSGLSDFGSFGKSGSAIGTSSAGSLTA	Chain: C: PDB Molecule:hiv-1 gp41 glycoprotein	viral protein	0.349	0.1	c1aikC_
vWU2001_00032	MATQIQMPNVRDVQVSNLQAIERPAEGNALSSFMQDILPAADKALQTYNKENADRLIALGRSDQMNDVQREVNWLDGKYYNQGKEYQKLVATQAQQLQQFNARIKEMADSGASSDEMYQVGKEYLTQYTDAIYNSDLDADFKEHLYKEGLKENAVYQKTIKDTQQRVAIDKAYQSTLTLQANYVNTLRTTELSGDELDVLTYSYVNRSVAAKMTADPNLTLEEATKSAQDEIASAFKFIGQQIDPTAQGADQVVNKLRGMVDHAYTKGYVDLDTLTGVRKIADDIHVGITNYNDTMADRKVTEYIASVEVGEIPLDSDDYNEQMHAIYNNPNLSEDKKTALTRQLTNSYVSQHNKVMNADIDINTIDQFPDMIDFIASTGKGEDTFVNLWTQKHLREAN…	Superfamily: Cytochrome c	Fold: Cytochrome c	0.437	0.07	d1gu2a_
vWU2001_00033	MAGLFTGTQESKLLPEVQPELPIVPAGNVPKINHVINTQPQGQADEVDLTTETQQLESLERETPPSILDTAIAGFAPTGRDWLRSGIDKLRYDRDPNFTPDEFTDQFFKDWGMQHADEAEYLNKAVNYEDWKSRTERIVSKREDTKALAENPITGIAASLIDIDLPLAAIPYLGWAAKGSRMAQMGVRAAQAATAAGAAYGVNLALEDQSIRSEDERFMDSITFGLGAGLRAIKPVQHLDDAVSAELKSLGSTDHLIEPHVQQSLETAKEDIIKSTSMPISTPSGAPSDIIKKHGWLAELSSSYDKLYYLTQGDNSTLVNRLLTGVHNNGDDVATAQAAYLNNYSWRLAGLEKDLSDAVAEITLVKPNPITRNNGKYGRATQETMEKFQESMQHLDAKV…	Superfamily: Six-hairpin glycosidases	Fold: alpha/alpha toroid	0.539	0.1	d1gaia_
vWU2001_00034	MNILRSFTETVVTTPTDTFPISFEYDEKYDAVHVFLNDVAVEDLGYTVSQVNAVTLKIEPAIPDGTVRIERETDIDKMKYIFDAGALFIDQNVDADFRQIVHSQQEVRDGFIKLRGDVLPLVHGLQEALQQAQEASEAAQEAANAAEVAASQTQYYLKYFNPEIVYPKNARIMLDNGDIVRSTIVNNTSNPNVDMTGWVKVNSVSQIFDETYNITQSVINGNLITVDNFGAKGDGVTDDSAAFQAYCDSTLTGQNLYLGAKGRYIIKNQVDLKGKGLVGNGCGKVSEFYYNLGCIDVDGSSPDLQGKTAFINCGPTIQNLTARCSNGAGKQVSFIEIDGYLANIDHITLINFYNQIVVKQALVGFNFTNAWLYYSQNAGIYCEDPLNRVSTTGTFHNIY…	Chain: B: PDB Molecule:phiab6 tailspike	viral protein	1	0.78	c5jsdB_
vWU2001_00035	MNMLDQFYAVLIYVWSGLDKLIVGAAATSFVVALLRTKKEDNKFSFIEALLCGIFTAIALVGMSFLGTLTGIIVPATLTAGAAHVVAGFIGWYGTVRTMKYLEGKVSNDSD	Chain: F: PDB Molecule:psaf	membrane protein	0.409	0.67	c6ijjF_
vWU2001_00036	MILTKDGFSIIRNELFGGKLDQTQVDAINFIVGKATESGLTYPEAAYLLATIYHETGLPSGYRTMQPIKEAGSDSYLRSKKYYPYIGYGYVQLTWKENYERIGKLIGIDLVKNPEKALEPLIAIQIAIKGMLNGWFTGVGFRRKRPVSKYNKQQYVAARNIINGKDKAELIAKYAIIFERALRSL	Chain: A: PDB Molecule:endolysin	hydrolase	1	0.97	c4ok7A_
vWU2001_00037	MAGKKTGASVSRLCLLHELLVDMFIKDIQDAIEGDYPLASADKNVIVTFLKNESITATPDADGMEKLKEELKDLSEAQRAKVDALVTQVESGQFDDLLGPIQ	Superfamily: Protease propeptides/inhibitors	Fold: Ferredoxin-like	0.398	0.46	d1pyta_
vWU2001_00038	MIDATFRERFKRLRAHVAQHNDRPELIPKEDREMFALMFAGLFLSFRDFAELGMAYLGFKMSEIQDDIADYMQHGYKYRMVQAQRGQAKSTLAALYCIWRLIQRPKDRCLIVSAGGDQADSIALIITRIINQWDILCWMRPDTTRGDRDSAKNYDIHCDLKGIDKSASVSSVGISAQLAGKRADFLLADDIEVMRNSMTQTEREKLALQTREFSAICIHGDIMYLGTPQTKDSIYRELPRRGFSVRVWTGRYPTNEELERYGSGTEIAPMIMKRLLENPELQTGGGIEGNRGQPTDPNHIGEDTLQSKELDYGPEGFALQYMLDTTLSDEMRTKIKLSDIPVVGTGTDSAPEVVQYKCDPTTAYKELTPAMTAFRMYWGIGSDKSVQFEHKVMIIDPAG…	Chain: D: PDB Molecule:dna maturase b	hydrolase	1	0.71	c4bijD
vWU2001_00039	MTEQEIKERLANNWLVINAAKQLVLFVKEKLNEGKSISTKEDQAQ	Chain: A: PDB Molecule:1513 msp-1 peptide	cell invasion	0.221	0.27	c2mu7A_
vWU2001_00040	MKVNLSALKKIKHSDAVNVIGTLGTIVESAKAVNSVQEYKGKDKVNKGLSGASKALDIAAVILNILK	Chain: B: PDB Molecule:urocanate hydratase	lyase	0.247	0.66	c6uekB_
vWU2001_00041	MQDLITVPDRSVMAEYRGEQVKCHPVYLSTEVIMKLVDIAVEEGFEYIYEDTIRKLLGL	Chain: B: PDB Molecule:nucleoside diphosphate-linked moiety x motif 6	gene regulation	0.112	0.22	c3fxtB
vWU2001_00042	MAKLNTLDLSKILILLTVNAGDAIANVSQQITEPLNEDNLYTHNSSDRCTWWLEEGNTTLIANEPPDGWGGILTIPNLTDYITNKLPDFIKEVRDWLSITEEDFNKLELRLSVKETISVVSPWGGNPLPKPIYFISSRSITDFEFEDQRLVFLILLTFMLVVLDDLIATSKEDNFRVANLIKC	Chain: A: PDB Molecule:hypothetical protein fixu, nift	structural genomics, unknown function	0.414	0.37	c2jn4A_
vWU2001_00043	MNLLITVEDINKAIASISKRGKQLDNDIHVAGVSCLKHCDAHGDSTLLDKLVQAMPKGSRKAAFCEWALAYGNVRMLDRENKADKSAIEQGRLFAKDKSKTYDEAGAIANKWYDFKPEPDLLTTFDASAMVASMMKRLAKAQKQGAEVTGQDDALKQLRALMQQLETQTEVL	Chain: A: PDB Molecule:hypothetical protein pa5201	structural genomics, unknown function	0.383	0.34	c2oceA
vWU2001_00044	MKPTIKQLQDTIAQLNEALENWDYIVSQDGEPVQLPITKVSVNAKRGLCHAFFRDYPTSFVEDMWWHLKNPEGSYLFPVGGGAEFVGNPNRWANPKRKGLAERCIPYLQAKLEAALLKEGDICS	Superfamily: Mediator hinge subcomplex-like	Fold: Mediator hinge subcomplex-like	0.399	0.26	d1ykhb1
vWU2001_00045	MFLGLPYHFWYGVCLATLVVILAEIAARQKGKHYDGS	Chain: A: PDB Molecule: yr26_sds	antimicrobial protein	0.084	0.08	c6a8yA_
vWU2001_00046	MTDRKYDYQSHAHIPRWVTVKIVSYHTSKVVMLKSSIHTDWKDYRALSPSYSDDWLDHEILNDNDFLKHLERFK	Chain: A: PDB Molecule:putative apha-like transcription factor	transcription	0.244	0.27	c2rkhA_
vWU2001_00047	MSHIIYGVEPIMTVIAQCLEETLLLQQGQYPIHYSANAEEVPSTGKQVHAMWLCAHNFGSPFLVYSGANDADKLYLSPQVNLLYRAVHDHDHAFAYELGRGTTKYEDERYLNCLMAKRCYEFALANKDIVLAMQVFFIMYHDTVGQVEYFKEKGTFCEDQRAETTRRLDECAGYRALKQGRTRVAKAYMLGYMGQCGL	Chain: B: PDB Molecule:adenovirus single-stranded dna-binding protein	dna-binding protein	0.579	0.43	c1aduB

## Sheet: Supplementary Table S4
Supplementary Table S4. Predictions of proteins by the RAST server
Locus_Tag	Protein	Name	Minimum	Maximum	Length
vWU2001_00001	MDVRLQQVIEQYKDKTTPIRLFYMDDDGTDWLEESGCIGYVIYPQGAVSAHDFELVGAGTVLHNAIGKVVDVQTGRILYQHGMYQNPNLKVVGSHLRGWEIRHPDGRMVAFYRTKGPATRLANYLNGVTNAI	Phage protein CDS	228	626	399
vWU2001_00002	MTKRNAYPVGKFDNVEWNGNPIYNHKVEQVLRAVLVPDAGVNNVNALSGGFTYNQQPTDHVRVGKSTVRGWCFEPTTNSFLIRLGIKPSALLLRLAQQHLNGVMLLREQGDDLFIPFAALYQAAYLAVFKPELLNKELNEYVSKHGTPKHFAVEVKGTK	Phage protein CDS	802	1281	480
vWU2001_00003	MTTENKYPDFCVANYSPEHFKATKKVLADCGIALRYMMPKESYDQHDPDNPKGIRVRGNVATVCVTNGGFEQAKAGTPLTIKTRNIYRHVGKLNIFDSAELTDYSPNTKIIELKPVVEYNPFSVKTSLFKKFLITLKAIINHFR	Phage protein CDS	1283	1717	435
vWU2001_00004	MSIKGYSVIQAYVDELQELTNYEQRKREQRERKNIVKERKLDRRSKREAKRNAWV	Phage protein CDS	1728	1895	168
vWU2001_00005	MRGYNYIAGDRVYRTVPNGLIPKGTKGTVGSCRMDDTVQVQFDNGRIWYCHSKFIKPLVRVVG	Phage protein CDS	1882	2073	192
vWU2001_00006	MKFGKVKVGMRVRIASNPNGNSFEEESHGRIGVVIDKEPAHYNAWGNLSTCVCFENSKREQDWGSHLNLEEVKDEA	Phage DNA-binding protein CDS	2070	2300	231
vWU2001_00007	MKHKNCVAGQCVQVKKKEQTNGWFQARYRGQFGIIKYLDDDGDVHVEFGDGSQDWGKPHELKKVKGDAS	Phage DNA-binding protein CDS	2290	2499	210
vWU2001_00008	MDCIDHGMAGDKDGYGSTCVHEYKGERNKLKLHRLAYCRANNLHIKDIDRKVVMHTCDNPRCINPEHLKLGSVADNNRDRVSKGRYCGSQSICAKLTDADIAFIRANYKPRSKVWNTHTLAKKFGVAHQTISMVTRNIRYKEQVSVTQI	Phage protein Gp2.8/Gp7.7 contains HNH endonuclease motif CDS	2522	2971	450
vWU2001_00009	MDVYNNLDSWSCWCHRCHEGGKVWKTHLARETLVQAPVIKHFLNYKQLCTLAELAEKHESKYSRMVVLLQSKGVSTTILQPYRPMYNLEDDRLVFSFEGVDIGRDCTGVSPMKWYKYYKENPKSFVYLQGKNQFDTREPVAVTEDLFSSMKIKHYSGCSAMCLLGTNFEDEKLNFLSSRKPVLALDGDIAGQTAERLISNRLSLFGVPYLRVNIPDGYDPKDLKPNEIKQLFGAI	Phage primase/helicase protein Gp4A CDS	3049	3756	708
vWU2001_00010	MLYNGINIDVNAEQRKVIVDFLNSQGNKKFKSLKPYGSDGVNVEIWWDTDVNHPEFSGTDGRILNADGSRNIVTENSYGAKSPDDFINAFNHWKEHGVLDSEVFK	Phage protein CDS	3756	4073	318
vWU2001_00011	MAIICVIPKTHAECNQLVSLLHSKNIQEIPTAKVRTVKPNMSVCVWSTIQEYEFGRNDGFEEWCCTHLTVNQLASKLK	Phage protein CDS	4073	4309	237
vWU2001_00012	MSDREPIDRNVLHALSDKKRFDLLYTSVPKDMLDANTVRLLDWFGVYFKEYPEHQYVDWSAFDTLVKLKGNMTKEQITAMAALTILLRKPVSEDIIKSTCDNLEVLRYEGEVGMILKRFQSGEEIDLASELEVATQTHKQRVTTQVEALWCDTDIAELIDLSADDSGYKFDCLPDVICDDLKGVTAGKNIALAMPTNAGKTSLFCAIAKSFAVQHKDLVEAGEAEFQPILYLINEGTAEDIMPRVYSTVLGVDSSKLFEMRKELGGDGLREAYKKVVGRIDAIRLVNIHGATTADVNKLISKHKPFCVITDMTGRIRCVGAQAANDVQQLETVWDTMRQFAAIHKMIHIGSIQVSAEGMDMLFPPLSALQNSKTGVQTTLDLAIFGGAWMQPTEDIEYQ…	Phage DNA helicase CDS	4322	5620	1299
vWU2001_00013	MNRFKVGDLIEEYLAKTKNPVQLVKHFDEVPESKIEYPLIGQIKYDGVYILIVIHNGMPKAYSRTGKEYYRELYETDYFMSIYGLTDGVYIGELVAPTITLEELSGLVSTNRKAEWGTADIEAMDQSYVMLHDYLHFDEFLAGGSVRYYTDRYAELSRILEIAQCSLYLVDNAIISSKEDAEQYADAHIKLGHEGAVFKQDLDWVAGHRGYRAMKIVRGLHLDLLCVGVEYGKGKRAGQIAKLKFSYKGNVFSADLGKGWTDERRKALTLAHQSGVGTTVFPDKGKGSTEYPPVGKIWEVKALQESSTGKALRLPKVVRIREDKEEPDA	Phage-associated ATP-dependent DNA ligase (EC 6.5.1.1) CDS	5623	6612	990
vWU2001_00014	MKHNWIILDFEVENYEYCGSLASPHCPENYVVAAGWACDNGLVKSEYYTEPNQWATATAFDEDLLNSRVLVAHNLSFELHWLLATKFELIKKFLNNGGRVFCTQYAEFLITHQTEMYPKLEDCSVKYGGTKKIDAVKLLWEQGYKTSEIDQALLMEYLADEHSGDVANTRRVCFAQVAYMQEVGMYEMAKMRMDSLLFNAIATYNGLYVNMDIAKKNMDEQYKRIAELQEDVRSYLPKDLPDELEFSFTSGYHMSAFLFGGTITYDKKVPYDPPKFEQIEVYEITDEDGTKHYVEPTDILDVSYHNVTVYKAGKNKGLPKTFKIDSKIEKLKCGKGTYRFEGLVNFNELPKHVSEQFIGDRAEFKGKRVHAACGTPVYSTGDDALDLVANFTEAAQPLR…	Phage DNA-directed DNA polymerase (EC 2.7.7.7) CDS	6916	9216	2301
vWU2001_00015	MFSEELHTLFQYDPDTGTITRLVRMGNYSAGTVCGGVALNGYLVVTYAGKQMLAHRLAWFLHYGKEPPKYIDHINQCKTDNRISNLRAANRSQNQCNIPVSQRSTTGIKGIMPVRGGKLFRAEVCLNGKRYQKHSKDIEVLKRLVVAKREELHKEFASH	Phage protein Gp2.8/Gp7.7 contains HNH endonuclease motif CDS	9225	9704	480
vWU2001_00016	MNALLAQAAAAIEAGKVQLDMTETTAGGFEKRLLGEGTAIVQFTQYIDHGIQKQKPFKGQPKKPAKTASLGFHILAGIGTLPDGTKEPYVQDGKLEKIRTRFDVVLHQNEKSNAVKIFNALNYAKDATHFVQKLGSIYLLSIGIEKGKDGKEYNTYDFSQLQKPIANAMTGAMYEAGKDGVADTPAEEYQLFLWDAPTKEQWDSIFIEGEYEKKTKDANGNEVVEKKSKNFIQEKIRSATNFKGSPIDLLLISQGEDLPALEAEVEESDPNDQHVEEDKTDIPAVPVADIPAVPAV	Phage protein p21 CDS	9722	10612	891
vWU2001_00017	MLINIMDVEMNSILSRFGVTSDSISKVDTYKAGHQGDVLLHDGDSDCYYVCTQYRKMQTILNNFEIAIQEKMFLTGATTARVHLTPTGCAKNGRHLLNTVKPYQGNREGKQKPANLEELRNIAPEYFKDHPTIKVFSHYDIEADDALMIDHYHYQNGILVSADKDLQISPHKSYNMDEGKFETLLKGDRFGWIAKKEWLTPSLKPASKIIGKGTKFYFAQLLMGDVADNVKGILKLNGKACGEALTLATLEPIKDENEACNVVLDGYRAINQNVLPEAAAMWLLRWRGDSVYDFLNEHDLSPANKDFLDDCMFNRKWMMEQEEYDALH	Phage exonuclease (EC 3.1.11.3) CDS	10795	11781	987
vWU2001_00018	MPCIDHGKRGNAKGYATKSYKNKTVIYHRLVYAQHNNVTLESIKGAVVRHTCDNSRCINPEHLILGTVEDNVRDRQERNRQARGVTHACASFTEEQVLYIRKVHVKRCPINGTKALASKYGVSERSIQSIISRQTWKHI	Phage endonuclease CDS	12184	12624	441
vWU2001_00019	MTARKISRGQLRPIAMKLYKEQGEKCLLCHKPIDFTKMGRDSDYAVDHDHVTGLIRGTLHRSCNAGEGKVINAVGSWGSKSKDHAAIREWLQNLLNYYAYCDAHPTTMIYPSHKTADEKKEAQRVKRNAAARKARAVVKQRKQKGE	Phage phosphoestherase with HTH domain CDS	12628	13563	936
vWU2001_00020	MSKVVFSSLKEWKQRALRMHFQGLTSSEIATELGISDRTIRDNIQKLAHRVDKSVALKMRKPTIFVIGDTQVKQGISLDYIHWIANYIKLKQPDIIVQIGDHYDMASLSTYDKGQLSAEGRRFVLDIEAGDEALGIIEDYIRSVKGYNPRKVVVLGNHEDRIDRFVKTHPEFEGLIGTDKLAFHDYGWEVIPFLKPHNICGIHFVHYVINVNTGKPLGGNLDLRLKTVGESFVMGHQQMYAYAERQLPMTGRKQFAAVVGACYVHDEPYKGWQGNHHFRGCLMLYGCADGYAMQKKVELEHMREIYEGEHA	Phage dNMP kinase CDS	13563	14201	639
vWU2001_00021	MSYKIGLIGLAGSGKDASAKIIQQLLPVFEIDRYASILKEAARQVFGENFDDRDVKEEMVFVTPQLWDKLWDACDYTALKVAEKSGHYDKFMDKADDAFGNLTWISPRLFQQLLGTEVGRAIDPDIWVNYLKNQDRNLIIPDVRFDNELVDFNILITRHPVPQGKLHASEVYAAELQLSDNPYDYVDYVIHNDGSIDDLKRKVQQLVNKIKV	Phage DNA-directed RNA polymerase (EC 2.7.7.6) CDS	14210	16627	2418
vWU2001_00022	MSDLYQRQIALEESYSHDSIIAGQKQVLDAYQQGRAADVGTGRILLAKAFEVGVEALNAVKKQKIRGVGGKYLKLLSIADPEVLVMAALRDIINACAVPEPVSMQKVLTGIGRMIESESMLVFMQELNPAYTDKTIQYLDNTGTKSVTHRYRTFLAGSKSIQLYWEQWSQEERIGVAKLLVSCLYDATGLFQWAKLDSGMYHIKASEPLAKHFQDAASAARAVVKYPPMLIKPMDWEGQYNGGYLTEWFKHNSPMCGIRFIKKEHKHWVIDNLNNGAELVKAAMNKAQSVPYRINKDILAILRKAVAMRVGILGLPSYQPAPKPAFPFTDDWLKSEATEEELDQFQFWKGLMSSWYTQEAKRVGRQHGILSRIQELVKYQDEERLYFPTFIDWRGRLYF…	Phage protein CDS	16730	16927	198
vWU2001_00023	MSARDIPLFTQEQYDYLDKYCFAENTELLKPEELIYKAGQRSVMYKIQTLINQQGPTLVRKEITR	Phage structural protein p29 CDS	16924	17175	252
vWU2001_00024	MSWLSKALGSVMGMFGIGGQDDLGKKYEEEMRRQAEAQKLQQANEQKEVTQFDDTGGSTFTGADGPRKKRPTGGYSSLGINAY	Phage collar, head-to-tail connector protein Gp8 CDS	17184	18740	1557
vWU2001_00025	MKSKGNDFTKTIRALYDEYTDDSLKTRLEMYALWTLPSVFPTGEITVDNGNAEIEHDYQSVGAYLVNRLASRLASTLFPVSTSFFRIEPSQELKDLVDKRGTSTLIDLENKACRRLFFNASYAQIVQALRLLIITGEVLLLRRDNRLRVFSLKNYALLRNNVGEVLEIITREPKRYRELDAETQELLQDRNEDETLDLYTRIRKRNINGVISWKITQEIDGVRLPNYEIYRDKLCPYIPVTWSYMNGDAYGRGYVEEYAGDFAKLSELSQGLTEYQIESLIIRHVYNAQGGFDVEAAVNSRNGDWISGNVNAVQNYESGSFQKMNEIRLGLEAIMQRLNVAFMYTGNMREGDRVTAYEIARNADEAEQVLGGVYSQLSQNMHLPLAYLLLYEVRKDFIQ…	Phage capsid assembly scaffolding protein p31 CDS	18749	19609	861
vWU2001_00026	MSEFNTGGQGNPQENTPQGGRGNPAPQEFNQGDQGNFQQQFNPNFNQGQFGFQQNQAYQTPQVNPTPAPVEDKTTTQPAKVYTPEDFAGDSPLDVSIKVVSANAGLSEEAFGAAIKNAVQYGNADLIDIATLTKGLEPNIAAQVIATARAAYQHATQLKAQITQKAHAAAGGAEQWQEAINSFNTSAPQDVRGYAIYLESIGKQDEAIQVIMNHVRGTGLVNSNNGALINGSAGGTGGKAMSHQEFLVEWGKLDRQYGHQLYSNKEAQLKIADLQRRRALGKQQGI	Phage major capsid protein Gp10A CDS	19625	20659	1035
vWU2001_00027	MAGANYFADGSTRFHWGGGESNIDQHLEIYEGTVDTQFEYTQIFKSLSTQKSVAERSNQIRIDRLGSSKALYRQSGKDILDQRVKSDKLNVVVEAMLYIRNPVDKMDEWTAPSFWTEMGRNNGTTFGLEYDQAHIIRLQKAPAWTAPAHLKEHGEFHDGFFVPVTVKGGDNLTDAELEQNASALVKAHAKARDTLAKRRVPLQDMVTLVDVDTFSALLHHPKLINKDYTADNGDFANRRVVNVNGIPVVENTAFPTTAITGHGLSTTENGNAFDVTADEIKGRMIIFSKALSLVTVTAQEWTVEPWYDPRSKSKILDCYSMFTVDVRRPDTVGVVRITEQVTPK	hypothetical protein CDS	20712	20897	186
vWU2001_00028	MAGALCEPIVSLALTQTSEGTAIADTQAQMAALLEQVRALQAKVEEQDKAPTRSKTTAKAE	Phage non-contractile tail tubular protein Gp11 CDS	21076	21705	630
vWU2001_00029	MTLLEAVNAILPYLGQHVITRVEDSRNPTVSRIVAAIDRQRKSVLAEGHWFNEVPNRVLLLNTDKTIDVPLDTLAIYGVTKRVAKRGPKLYDIDNDTRYFTGPVKVKVIYDYPFEELPEYAAQYITYLAGIEVYVSDYGMENSIQLMTERKEANRLLLVQENMRNRKWNSNDAAMRRSRFQRYLRR	Phage non-contractile tail tubular protein Gp12 CDS	21714	24005	2292
vWU2001_00030	MILEGVYPSFLKGVSQQTPQERSDGQLGAQLNLLSDAVTGLRRRGGVKFQTKLAGIPNSSYIRLIDINGVNYIMIVDTVTGTLKIYNFNGALLKTHQTNYLKASNGKASIRSTVSRNNCFILNTEQVITKTPVGGANPTPNPSTMGYISIRSGQFSKTYSVDIKSGSYTWSFSVSTSSSAANNATPEWVATWFESAIKSDTTLNDRYTVSREGATVALKAKSPRDTNLLVIESGTGSTYIQTSNASRIQGKQDIIANLPNVLDKYIIAVGTVGNSAYYQYNATTSTWKECGVYEAPYKFTNEPIYWYFDDTDTIQVKSLDIQPRTAGDDDNNPLPKFVDFGITGISAYQSRLVLLSGSYVNMSATADFNVYMRTTVEELQDDDPIEVSSTALSAAQFEY…	Phage internal virion protein A CDS	24005	24679	675
vWU2001_00031	MAMNMQGGMQGAQTGMSIGSNFGPYGAAYGGIIGGVLGLLTPDKDLSALKAYNKQVVTNLGSTLFDMDRQRNVENLRTSQALDSYRTQGQVAASQYNAAFGAADIIGTSADALKNTLDRQVQQATRQVWIDWEVGVDNYNTQINEVVNRAAGSLRRSKAETAKVDYAGMFKQGMDMYQKYKGGSTGTTNTMSSTGGGLSGLSDFGSFGKSGSAIGTSSAGSLTA	Phage internal virion protein B CDS	24692	27577	2886
vWU2001_00032	MATQIQMPNVRDVQVSNLQAIERPAEGNALSSFMQDILPAADKALQTYNKENADRLIALGRSDQMNDVQREVNWLDGKYYNQGKEYQKLVATQAQQLQQFNARIKEMADSGASSDEMYQVGKEYLTQYTDAIYNSDLDADFKEHLYKEGLKENAVYQKTIKDTQQRVAIDKAYQSTLTLQANYVNTLRTTELSGDELDVLTYSYVNRSVAAKMTADPNLTLEEATKSAQDEIASAFKFIGQQIDPTAQGADQVVNKLRGMVDHAYTKGYVDLDTLTGVRKIADDIHVGITNYNDTMADRKVTEYIASVEVGEIPLDSDDYNEQMHAIYNNPNLSEDKKTALTRQLTNSYVSQHNKVMNADIDINTIDQFPDMIDFIASTGKGEDTFVNLWTQKHLREAN…	Phage DNA ejectosome component Gp16, peptidoglycan lytic exotransglycosylase (EC 4.2.2.n1) CDS	27587	30685	3099
vWU2001_00033	MAGLFTGTQESKLLPEVQPELPIVPAGNVPKINHVINTQPQGQADEVDLTTETQQLESLERETPPSILDTAIAGFAPTGRDWLRSGIDKLRYDRDPNFTPDEFTDQFFKDWGMQHADEAEYLNKAVNYEDWKSRTERIVSKREDTKALAENPITGIAASLIDIDLPLAAIPYLGWAAKGSRMAQMGVRAAQAATAAGAAYGVNLALEDQSIRSEDERFMDSITFGLGAGLRAIKPVQHLDDAVSAELKSLGSTDHLIEPHVQQSLETAKEDIIKSTSMPISTPSGAPSDIIKKHGWLAELSSSYDKLYYLTQGDNSTLVNRLLTGVHNNGDDVATAQAAYLNNYSWRLAGLEKDLSDAVAEITLVKPNPITRNNGKYGRATQETMEKFQESMQHLDAKV…	Phage non-contractile tail fiber protein Gp17 CDS	30692	32791	2100
vWU2001_00034	MNILRSFTETVVTTPTDTFPISFEYDEKYDAVHVFLNDVAVEDLGYTVSQVNAVTLKIEPAIPDGTVRIERETDIDKMKYIFDAGALFIDQNVDADFRQIVHSQQEVRDGFIKLRGDVLPLVHGLQEALQQAQEASEAAQEAANAAEVAASQTQYYLKYFNPEIVYPKNARIMLDNGDIVRSTIVNNTSNPNVDMTGWVKVNSVSQIFDETYNITQSVINGNLITVDNFGAKGDGVTDDSAAFQAYCDSTLTGQNLYLGAKGRYIIKNQVDLKGKGLVGNGCGKVSEFYYNLGCIDVDGSSPDLQGKTAFINCGPTIQNLTARCSNGAGKQVSFIEIDGYLANIDHITLINFYNQIVVKQALVGFNFTNAWLYYSQNAGIYCEDPLNRVSTTGTFHNIY…	Phage holin CDS	32977	33312	336
vWU2001_00035	MNMLDQFYAVLIYVWSGLDKLIVGAAATSFVVALLRTKKEDNKFSFIEALLCGIFTAIALVGMSFLGTLTGIIVPATLTAGAAHVVAGFIGWYGTVRTMKYLEGKVSNDSD	Phage endolysin CDS	33299	33856	558
vWU2001_00036	MILTKDGFSIIRNELFGGKLDQTQVDAINFIVGKATESGLTYPEAAYLLATIYHETGLPSGYRTMQPIKEAGSDSYLRSKKYYPYIGYGYVQLTWKENYERIGKLIGIDLVKNPEKALEPLIAIQIAIKGMLNGWFTGVGFRRKRPVSKYNKQQYVAARNIINGKDKAELIAKYAIIFERALRSL	Phage terminase small subunit Gp18, DNA packaging CDS	33915	34223	309
vWU2001_00037	MAGKKTGASVSRLCLLHELLVDMFIKDIQDAIEGDYPLASADKNVIVTFLKNESITATPDADGMEKLKEELKDLSEAQRAKVDALVTQVESGQFDDLLGPIQ	Phage terminase large subunit Gp19, DNA packaging CDS	34233	36170	1938
vWU2001_00038	MIDATFRERFKRLRAHVAQHNDRPELIPKEDREMFALMFAGLFLSFRDFAELGMAYLGFKMSEIQDDIADYMQHGYKYRMVQAQRGQAKSTLAALYCIWRLIQRPKDRCLIVSAGGDQADSIALIITRIINQWDILCWMRPDTTRGDRDSAKNYDIHCDLKGIDKSASVSSVGISAQLAGKRADFLLADDIEVMRNSMTQTEREKLALQTREFSAICIHGDIMYLGTPQTKDSIYRELPRRGFSVRVWTGRYPTNEELERYGSGTEIAPMIMKRLLENPELQTGGGIEGNRGQPTDPNHIGEDTLQSKELDYGPEGFALQYMLDTTLSDEMRTKIKLSDIPVVGTGTDSAPEVVQYKCDPTTAYKELTPAMTAFRMYWGIGSDKSVQFEHKVMIIDPAG…	Phage DNA-binding protein CDS	36167	36304	138
vWU2001_00039	MTEQEIKERLANNWLVINAAKQLVLFVKEKLNEGKSISTKEDQAQ	Phage protein CDS	36261	36464	204
vWU2001_00040	MKVNLSALKKIKHSDAVNVIGTLGTIVESAKAVNSVQEYKGKDKVNKGLSGASKALDIAAVILNILK	hypothetical protein CDS	36475	36654	180
vWU2001_00041	MQDLITVPDRSVMAEYRGEQVKCHPVYLSTEVIMKLVDIAVEEGFEYIYEDTIRKLLGL	hypothetical protein CDS	36718	37350	633
vWU2001_00042	MAKLNTLDLSKILILLTVNAGDAIANVSQQITEPLNEDNLYTHNSSDRCTWWLEEGNTTLIANEPPDGWGGILTIPNLTDYITNKLPDFIKEVRDWLSITEEDFNKLELRLSVKETISVVSPWGGNPLPKPIYFISSRSITDFEFEDQRLVFLILLTFMLVVLDDLIATSKEDNFRVANLIKC	hypothetical protein CDS	37629	38180	552
vWU2001_00043	MNLLITVEDINKAIASISKRGKQLDNDIHVAGVSCLKHCDAHGDSTLLDKLVQAMPKGSRKAAFCEWALAYGNVRMLDRENKADKSAIEQGRLFAKDKSKTYDEAGAIANKWYDFKPEPDLLTTFDASAMVASMMKRLAKAQKQGAEVTGQDDALKQLRALMQQLETQTEVL	Phage protein p03 CDS	38749	39267	519
vWU2001_00044	MKPTIKQLQDTIAQLNEALENWDYIVSQDGEPVQLPITKVSVNAKRGLCHAFFRDYPTSFVEDMWWHLKNPEGSYLFPVGGGAEFVGNPNRWANPKRKGLAERCIPYLQAKLEAALLKEGDICS	hypothetical protein CDS	39267	39641	375
vWU2001_00045	MFLGLPYHFWYGVCLATLVVILAEIAARQKGKHYDGS	hypothetical protein CDS	39732	39956	225
vWU2001_00046	MTDRKYDYQSHAHIPRWVTVKIVSYHTSKVVMLKSSIHTDWKDYRALSPSYSDDWLDHEILNDNDFLKHLERFK	hypothetical protein CDS	40041	40637	597
vWU2001_00047	MSHIIYGVEPIMTVIAQCLEETLLLQQGQYPIHYSANAEEVPSTGKQVHAMWLCAHNFGSPFLVYSGANDADKLYLSPQVNLLYRAVHDHDHAFAYELGRGTTKYEDERYLNCLMAKRCYEFALANKDIVLAMQVFFIMYHDTVGQVEYFKEKGTFCEDQRAETTRRLDECAGYRALKQGRTRVAKAYMLGYMGQCGL	hypothetical protein CDS	40634	40738	105
